# Supplementary material for: Murine cutaneous responses to the rocky mountain spotted fever vector, Dermacentor andersoni, feeding
Source: Front Microbiol. 2014 May 7;5:198. doi: 10.3389/fmicb.2014.00198 (PMC4019863; doi:10.3389/fmicb.2014.00198)
Supplement: Supplementary file 1 [file DataSheet1.XLSX]

## Sheet: 12 hr primary Vs NTC 
12P Vs NTC
Gene Symbol	P-Value	Entrez Gene ID	Fold Change	Probe Set ID
Krt6b	0.0204014	16688	70.37	1422588_at
S100a9	0.0147622	20202	26.5346	1448756_at
2610528A11Rik	0.0351188	70045	26.3142	1435639_at
S100a8	0.0211459	20201	18.0036	1419394_s_at
Krt16	0.0351188	16666	17.1205	1448932_at
Cxcl5	0.0147622	20311	8.60353	1419728_at
Saa3	0.0172133	20210	8.13632	1450826_a_at
Lcn2	0.0351188	16819	6.65777	1427747_a_at
Ms4a6d	0.0291576	68774	4.86593	1419599_s_at
Ccr1	0.0492178	12768	4.55314	1419609_at
Ms4a6d	0.0291576	68774	4.48276	1419598_at
Ccl6	0.0172133	20305	4.14796	1417266_at
Il1b	0.0291576	16176	3.93493	1449399_a_at
Socs3	0.0412238	12702	3.91837	1455899_x_at
Ccl6	0.0412238	20305	3.59333	1420249_s_at
Chi3l3	0.0291576	12655	3.09432	1419764_at
Msr1	0.0211459	20288	2.88437	1448061_at
Aldh1a3	0.0204014	56847	2.55172	1448789_at
Tubb6	0.0291576	67951	2.52377	1416431_at
Ifi202b	0.0351188	26388	2.48202	1421551_s_at
Clec4e	0.0291576	56619	2.46386	1420330_at
Fcgr1	0.0412238	14129	2.45188	1417876_at
Defb3	0.0482234	27358	2.03556	1421806_at
Prrx1	0.0291576	18933	-1.81444	1425526_a_at

## Sheet: 48 hr primary Vs NTC
48P Vs NTC
Gene Symbol	P-Value	Entrez Gene ID	Fold Change	Probe Set ID
S100a9	6.64449e-05	20202	8.05771	1448756_at
0.0219334		6.29724	1439016_x_at
S100a8	0.00416682	20201	5.84785	1419394_s_at
0.00958506		4.80956	1450618_a_at
Lcn2	0.016246	16819	3.76025	1427747_a_at
Ccl7	0.0442378	20306	3.12462	1421228_at
Ms4a6d	0.00811846	68774	3.05205	1419598_at
Ms4a6d	0.00416682	68774	3.0253	1419599_s_at
Ccr1	0.016246	12768	2.52005	1419609_at
Fkbp5	0.00322366	14229	2.42182	1416125_at
Chi3l1	0.02868	12654	2.36074	1451537_at
Hmox1	0.016246	15368	2.20649	1448239_at
Rab18	0.0213363	19330	2.18495	1420899_at
Plac8	0.00811846	231507	2.13666	1451335_at
Cyp7b1	0.0482845	13123	2.1266	1421074_at
Adam8	0.0293765	11501	2.10225	1416871_at
Mt2	0.0109793	17750	2.08519	1428942_at
Lyve1	0.0123154	114332	2.08083	1429379_at
Clec4d	0.0352424	17474	1.9361	1420804_s_at
Msr1	0.0219334	20288	1.93	1448061_at
0.016246		1.85411	1418809_at
Mt1	0.0341682	17748	1.78648	1422557_s_at
0.0352424		1.75922	1460232_s_at
Il1b	0.0232448	16176	1.74974	1449399_a_at
Ccl6	0.0282287	20305	1.72698	1417266_at
0.0343507		1.71825	1420394_s_at
Ifi202b	0.02868	26388	1.70166	1421551_s_at
Gjb2	0.0219334	14619	1.70077	1423271_at
Ptx3	0.0245204	19288	1.68997	1418666_at
Sprr2i	0.0237542	20763	1.67301	1422963_at
Serpine1	0.0218853	18787	1.67153	1419149_at
Socs2	0.0475446	216233	1.63843	1449109_at
Lyve1	0.026707	114332	1.61393	1453128_at
Prmt1	0.0231782	15469	1.61079	1452787_a_at
0.016246		1.59377	1450455_s_at
0.0213363		1.58429	1435137_s_at
Ccdc47	0.0237542	67163	1.569	1424636_at
Gch1	0.016246	14528	1.55303	1420499_at
Fcgr1	0.0198333	14129	1.54227	1417876_at
Tcfec	0.0213363	21426	1.53772	1419537_at
Sprr2f	0.02868	20760	1.53197	1449833_at
Slc39a14	0.0293987	213053	1.53069	1427035_at
2900010J23Rik	0.0456391	72931	1.52014	1433480_at
0.0458028		-1.50273	1419426_s_at
Trim2	0.0466339	80890	-1.51032	1417028_a_at
Nfic	0.0231782	18029	-1.51826	1450661_x_at
Kitl	0.032106	17311	-1.52425	1426152_a_at
Sgms1	0.0466339	208449	-1.54757	1426575_at
Fap	0.0293765	14089	-1.55285	1417552_at
0.0231782		-1.56482	1418189_s_at
Airn	0.02868	104103	-1.58158	1451634_at
0.0270751		-1.58302	1418188_a_at
Ptpn11	0.044999	19247	-1.58679	1427699_a_at
Dnmt3a	0.0231782	13435	-1.59381	1423065_at
2610507B11Rik	0.0244045	72503	-1.60112	1455905_at
Eid1	0.02868	58521	-1.63245	1448406_at
Zbtb7a	0.0455504	16969	-1.65297	1450093_s_at
Taok1	0.0293765	216965	-1.65565	1424657_at
Plxdc2	0.032106	67448	-1.65713	1449270_at
Ugcg	0.0255161	22234	-1.68781	1421268_at
Kif1b	0.0245204	16561	-1.70091	1451642_at
Golga4	0.0367642	54214	-1.71513	1448803_at
Ccdc50	0.0123154	67501	-1.71947	1420522_at
Hsp90b1	0.0285501	22027	-1.73463	1438040_a_at
Sh3d19	0.0245204	27059	-1.74897	1427574_s_at
Gatad2b	0.0236928	229542	-1.75285	1425075_at
Chd4	0.0211838	107932	-1.75579	1436343_at
Mef2c	0.0219334	17260	-1.76346	1451506_at
Thrap3	0.0275532	230753	-1.80214	1427408_a_at
Sspn	0.016246	16651	-1.82762	1417645_at
Col8a1	0.0236928	12837	-1.82781	1418441_at
0.016246		-1.83788	1419038_a_at
Msi2	0.0255161	76626	-1.85097	1421230_a_at
Akap9	0.016246	100986	-1.86452	1437082_at
Utrn	0.0456391	22288	-1.88136	1426892_at
Pcmtd1	0.0293765	319263	-1.89634	1435635_at
Arhgap5	0.02868	11855	-1.89985	1423194_at
Luzp1	0.0275532	269593	-1.9009	1448352_at
Jmy	0.0231782	57748	-1.93839	1451878_a_at
Cep350	0.0245204	74081	-1.94017	1452470_at
Atrx	0.016246	22589	-1.9449	1420947_at
Col11a1	0.0466339	12814	-2.00726	1418599_at
0.0275532		-2.0093	1443996_at
Malat1	0.0127876	72289	-2.04478	1438403_s_at
Itsn2	0.0211838	20403	-2.04853	1423184_at
Cpd	0.0236928	12874	-2.08897	1418018_at
Nedd4	0.0232448	17999	-2.11737	1421955_a_at
Atrx	0.0293765	22589	-2.12645	1450051_at
Emp2	0.016246	13731	-2.13176	1425272_at
Acbd3	0.016246	170760	-2.14538	1456316_a_at
Prrx1	0.00322366	18933	-2.18058	1425526_a_at
Cdkn1b	0.010087	12576	-2.21898	1419497_at
Fubp1	0.043128	51886	-2.23768	1437544_at
Wnk1	0.0108384	232341	-2.34729	1436746_at
Ddx6	0.02868	13209	-2.34836	1424598_at
0.0118022		-2.36748	1456386_at
Spnb2	0.00665567	20742	-2.36769	1419256_at
Mef2c	0.00958506	17260	-2.47445	1421027_a_at
Scd2	0.0245204	20250	-2.58634	1415824_at
Xist	0.0118022	213742	-3.05285	1427263_at

## Sheet: 96 hr primary Vs NTC
96P Vs NTC
Gene Symbol	P-Value	Entrez Gene ID	Fold Change	Probe Set ID
Krt6b	0.00184108	16688	23.6667	1422588_at
S100a9	0.0120928	20202	12.277	1448756_at
S100a8	0.0131061	20201	9.15857	1419394_s_at
Cxcl13	0.0122427	55985	7.85344	1417851_at
Lcn2	0.0117972	16819	7.15823	1427747_a_at
Krt16	0.00184108	16666	6.66638	1448932_at
2610528A11Rik	0.0131061	70045	6.36882	1435639_at
Fkbp5	0.000622404	14229	5.16973	1416125_at
Ccl12	0.0122981	20293	3.84149	1419282_at
Ms4a6d	0.0378464	68774	3.34325	1419598_at
Ccl7	0.0119012	20306	3.25337	1421228_at
Ccl2	0.00134825	20296	3.24101	1420380_at
Saa3	0.0457388	20210	3.18002	1450826_a_at
Tpsab1	0.0429159	17230	3.16898	1426175_a_at
Ms4a6d	0.0329699	68774	3.12962	1419599_s_at
Krt6a	0.0197547	16687	3.07519	1422784_at
Per2	0.0305282	18627	3.00636	1417602_at
Clec4d	0.0131061	17474	2.95452	1420804_s_at
Tsc22d3	0.00285086	14605	2.92397	1425281_a_at
Timp4	0.0305282	110595	2.61814	1423405_at
Mt2	0.00184108	17750	2.56999	1428942_at
Krt6a	0.0120928	16687	2.51089	1422783_a_at
Mt1	0.00184108	17748	2.47392	1422557_s_at
Lyve1	0.00134825	114332	2.44071	1429379_at
0.0122981		2.39979	1442025_a_at
Adam8	0.0126985	11501	2.36873	1416871_at
Rgn	0.0329077	19733	2.36406	1448852_at
Clec4e	0.0396748	56619	2.35497	1420330_at
Timp4	0.00949729	110595	2.3277	1450974_at
Fkbp5	0.0444722	14229	2.31192	1448231_at
Tsc22d3	0.0101908	14605	2.30427	1420772_a_at
Cebpd	0.0265362	12609	2.2489	1423233_at
Map3k6	0.0185467	53608	2.20659	1449901_a_at
Gsta3	0.0132195	14859	2.15221	1423436_at
D7Wsu130e	0.00338963	28017	2.12809	1447462_at
Serpine1	0.010589	18787	2.11105	1419149_at
Cxcl2	0.0177655	20310	2.08563	1449984_at
0.0119012		2.06616	1427932_s_at
Ptgs2	0.0340786	19225	2.0533	1417262_at
0.0294483		2.03491	1420394_s_at
Lyve1	0.00184108	114332	2.02573	1453128_at
Zbtb16	0.0494589	235320	2.00465	1419874_x_at
Plek	0.0120928	56193	1.99475	1448748_at
Krt6a	0.0185467	16687	1.97309	1427700_x_at
0.0213858		1.96536	1425584_x_at
Nfil3	0.0191226	18030	1.96438	1418932_at
0.0131061		1.91653	1435137_s_at
0.0199446		1.89444	1418809_at
Cyp7b1	0.046841	13123	1.89321	1421074_at
Nfkbia	0.0131061	18035	1.88434	1448306_at
Per1	0.0329077	18626	1.87077	1449851_at
Cyp7b1	0.0339228	13123	1.86907	1421075_s_at
Rab18	0.0191226	19330	1.86554	1420899_at
Dpep1	0.0308557	13479	1.84605	1435943_at
Slc7a5	0.0232348	20539	1.83366	1418326_at
Pf4	0.0174107	56744	1.8222	1448995_at
Gch1	0.010371	14528	1.8164	1420499_at
Adm	0.0185767	11535	1.81051	1416077_at
Aldh1a3	0.0122299	56847	1.79533	1448789_at
Dpep1	0.0178695	13479	1.79137	1419674_a_at
Ifi202b	0.0300168	26388	1.77702	1421551_s_at
0.0241128		1.77627	1453238_s_at
Glul	0.0232348	14645	1.76694	1426235_a_at
Cwh43	0.0197547	231293	1.7576	1426268_at
Ddit4	0.0120928	74747	1.73717	1428306_at
Chi3l1	0.0485267	12654	1.72426	1451537_at
Slc10a6	0.010371	75750	1.72241	1428776_at
Glul	0.0120928	14645	1.71331	1426236_a_at
Cxcl1	0.0276437	14825	1.70912	1419209_at
Il1f8	0.0191226	69677	1.70221	1425715_at
Xdh	0.0178695	22436	1.69049	1451006_at
Pglyrp1	0.0457388	21946	1.68456	1449184_at
Otud7a	0.037211	170711	1.67548	1450250_at
Slc39a14	0.0199446	213053	1.67217	1427035_at
Higd1a	0.0494589	56295	1.66231	1416481_s_at
Clec4n	0.0388026	56620	1.65525	1419627_s_at
0.010371		1.64923	1450455_s_at
Errfi1	0.0199446	74155	1.64279	1416129_at
Defb1	0.0339228	13214	1.6373	1419491_at
Nfkbia	0.0429159	18035	1.62538	1449731_s_at
0.0264116		1.61494	1425583_at
Gjb2	0.0178695	14619	1.604	1423271_at
D17H6S56E-5	0.0328931	110956	1.60385	1417822_at
Ada	0.0270875	11486	1.59111	1417976_at
Mt1	0.0270241	17748	1.58383	1451612_at
Slc7a8	0.0177655	50934	1.58381	1417929_at
Cyba	0.0327834	13057	1.58214	1454268_a_at
Msr1	0.0131061	20288	1.5775	1448061_at
Rnf19b	0.0451326	75234	1.56437	1432478_a_at
Rrp12	0.0232348	107094	1.55813	1434239_at
Chaf1b	0.037211	110749	1.55797	1423877_at
Cndp2	0.0185467	66054	1.55005	1448263_a_at
Mcm3	0.0239941	17215	1.54855	1426652_at
0.0401092		1.54361	1449902_at
Defb1	0.0132354	13214	1.54298	1419492_s_at
Trp53inp1	0.0264116	60599	1.54245	1416926_at
Wee1	0.0429159	22390	1.5361	1416773_at
Nfkbia	0.0457388	18035	1.53399	1420088_at
Zfp64	0.0390036	22722	1.52764	1430117_a_at
Il1r2	0.0227519	16178	1.51311	1419532_at
C3ar1	0.0270241	12267	1.50816	1419482_at
Rbfox2	0.0485267	93686	-1.50038	1418245_a_at
Col22a1	0.0499665	69700	-1.5004	1453084_s_at
Mbp	0.0476533	17196	-1.50384	1433532_a_at
Arhgap5	0.0411033	11855	-1.50405	1423194_at
Marcks	0.0321756	17118	-1.50829	1415971_at
Shisa2	0.0499665	219134	-1.50881	1423851_a_at
Cxcl12	0.0294483	20315	-1.50964	1417574_at
Marcks	0.0305282	17118	-1.51117	1456700_x_at
Chd4	0.0339228	107932	-1.51771	1436343_at
Ugcg	0.0232348	22234	-1.52207	1421268_at
Crispld1	0.0317445	83691	-1.52989	1423352_at
Mll1	0.0185467	214162	-1.54405	1452377_at
Marcks	0.014561	17118	-1.54736	1456028_x_at
Sh3d19	0.037211	27059	-1.55349	1427574_s_at
0.0457388		-1.55715	1419277_at
B3galt2	0.0185467	26878	-1.57173	1423084_at
Acbd3	0.0266296	170760	-1.58048	1456316_a_at
Limch1	0.0429159	77569	-1.58281	1435321_at
Rlbp1	0.0294483	19771	-1.58631	1418310_a_at
Ppm1b	0.045236	19043	-1.58779	1426382_at
Marcks	0.0232348	17118	-1.60154	1415972_at
Ttc3	0.0232348	22129	-1.6044	1416484_at
Sox6	0.0339228	20679	-1.60538	1427677_a_at
Fap	0.0199446	14089	-1.62609	1417552_at
Hsp90b1	0.0185467	22027	-1.6303	1438040_a_at
0.0178695		-1.63418	1419426_s_at
Airn	0.0119012	104103	-1.65028	1451634_at
Tnfrsf11b	0.0450504	18383	-1.65346	1449033_at
Shisa2	0.0477935	219134	-1.65397	1423852_at
Igdcc4	0.0321756	56741	-1.65837	1416474_at
Sh3d19	0.0343205	27059	-1.65931	1449084_s_at
Kcnc4	0.0185467	99738	-1.66345	1425090_s_at
Thrap3	0.0448016	230753	-1.69562	1427408_a_at
Meg3	0.0191226	17263	-1.70996	1426758_s_at
Atp1b4	0.0185467	67821	-1.72359	1422908_at
Tceal1	0.0266296	237052	-1.72487	1424634_at
Spnb2	0.0178695	20742	-1.73613	1419256_at
Taok1	0.0119012	216965	-1.74744	1424657_at
Abhd3	0.0499665	106861	-1.77701	1417946_at
Mef2c	0.0135447	17260	-1.80487	1451507_at
Sspn	0.0199446	16651	-1.82408	1417645_at
Akap12	0.0499665	83397	-1.82529	1419706_a_at
Tcf7l2	0.0499665	21416	-1.8332	1429427_s_at
Cald1	0.0232348	109624	-1.84661	1424768_at
Msi2	0.0429159	76626	-1.85797	1421230_a_at
Emp2	0.0378464	13731	-1.86606	1425272_at
Wnk1	0.0199446	232341	-1.87688	1436746_at
Oxct1	0.0378464	67041	-1.87701	1436750_a_at
Mef2c	0.0251361	17260	-1.917	1421028_a_at
Kif1b	0.0227519	16561	-1.93185	1425270_at
Meg3	0.0339228	17263	-1.94974	1452183_a_at
0.0339228		-1.95577	1456386_at
Col8a1	0.0222475	12837	-2.03095	1418441_at
Mef2c	0.0120928	17260	-2.0769	1451506_at
Cdkn1b	0.0321756	12576	-2.08688	1419497_at
Ugt8a	0.0185467	22239	-2.11906	1419063_at
Prrx1	0.00281829	18933	-2.14437	1425526_a_at
Meg3	0.0339228	17263	-2.15846	1439380_x_at
Meg3	0.0122427	17263	-2.25591	1436713_s_at
C1qtnf3	0.0429159	81799	-2.29889	1422606_at
Pitx2	0.0380189	18741	-2.56453	1424797_a_at
Xist	0.0199446	213742	-2.67122	1427263_at
Mef2c	0.0119012	17260	-2.71937	1421027_a_at
Myh3	0.0227519	17883	-3.10746	1427115_at

## Sheet: 120 hr primary Vs NTC
120P Vs NTC
Gene Symbol	P-Value	Entrez Gene ID	Fold Change	Probe Set ID
Krt6b	0.000778951	16688	161.395	1422588_at
2610528A11Rik	0.00571763	70045	94.5004	1435639_at
S100a9	0.0130481	20202	50.4049	1448756_at
Krt16	0.0130481	16666	41.9289	1448932_at
Sprr1b	0.0401634	20754	40.5034	1422672_at
S100a8	0.0130481	20201	36.1474	1419394_s_at
0.0130481		33.5555	1439016_x_at
Il6	0.0318726	16193	27.7471	1450297_at
Cxcl2	0.0443483	20310	22.9885	1449984_at
0.00571763		19.7339	1450618_a_at
Stfa3	0.0410764	20863	19.1958	1419709_at
Il1b	0.0382901	16176	17.8701	1449399_a_at
Saa3	0.0201162	20210	17.4906	1450826_a_at
Ccl7	0.0265612	20306	16.0508	1421228_at
Cxcl5	0.0427534	20311	15.4069	1419728_at
Ccl2	0.02075	20296	15.2558	1420380_at
Ccl12	0.0130481	20293	14.4545	1419282_at
Ccr1	0.0420193	12768	13.1312	1419609_at
Lcn2	0.0130481	16819	11.2551	1427747_a_at
Krt6a	0.0201162	16687	10.5864	1422784_at
Krt6a	0.0318726	16687	10.5856	1422783_a_at
Ms4a6d	0.0410764	68774	9.01838	1419599_s_at
Ms4a6d	0.0489678	68774	8.91024	1419598_at
Slfn4	0.0487834	20558	8.82428	1427102_at
Hdc	0.0497116	15186	7.56754	1454713_s_at
Krt6a	0.0340614	16687	6.91004	1427700_x_at
Ccl6	0.0427534	20305	6.74741	1420249_s_at
Cxcl1	0.0201162	14825	6.69414	1419209_at
Hmox1	0.0130481	15368	6.50838	1448239_at
Adam8	0.0427534	11501	6.2749	1416871_at
Clec4d	0.0382901	17474	6.12578	1420804_s_at
Socs3	0.0251259	12702	6.0577	1455899_x_at
Fos	0.0415203	14281	5.75356	1423100_at
Wfdc12	0.0382901	192200	5.70378	1449191_at
Socs3	0.0266647	12702	5.28684	1456212_x_at
Socs3	0.0318726	12702	4.86834	1416576_at
Il1rl1	0.0432712	17082	4.5384	1422317_a_at
Cyp7b1	0.0318726	13123	4.3415	1421074_at
Plek	0.0332727	56193	4.24414	1448748_at
Ptx3	0.0382901	19288	4.18273	1418666_at
Clec4e	0.0410764	56619	4.18087	1420330_at
Cytip	0.0382901	227929	4.14676	1435697_a_at
Chi3l1	0.0318726	12654	4.05335	1451537_at
Plek	0.0382901	56193	4.00037	1448749_at
Clec4n	0.0382901	56620	3.84611	1425951_a_at
Cyr61	0.0443483	16007	3.78892	1438133_a_at
Serpine1	0.0232202	18787	3.72075	1419149_at
Cyp7b1	0.0382901	13123	3.60801	1421075_s_at
Epgn	0.0497706	71920	3.47988	1449994_at
Tdh	0.0213663	58865	3.43901	1449064_at
Mt2	0.00571763	17750	3.42522	1428942_at
Slc39a14	0.0427534	213053	3.40495	1427035_at
Atf3	0.0382901	11910	3.36399	1449363_at
Socs2	0.0410764	216233	3.24515	1418507_s_at
Hbegf	0.0386799	15200	3.13391	1418350_at
Ch25h	0.0421047	12642	3.101	1449227_at
Clec4n	0.0465754	56620	3.06586	1419627_s_at
Slpi	0.0382901	20568	3.06078	1448377_at
Mt1	0.01437	17748	3.06009	1422557_s_at
Fcer1a	0.0410764	14125	3.04341	1421775_at
Aqp3	0.0440195	11828	3.02978	1422008_a_at
Adamts4	0.0410764	240913	3.02822	1452595_at
Aqp3	0.0130481	11828	2.98221	1422007_at
Nfil3	0.0318726	18030	2.93494	1418932_at
Socs2	0.0360347	216233	2.81199	1449109_at
Cebpd	0.0130481	12609	2.80636	1423233_at
Cd44	0.045674	12505	2.77524	1452483_a_at
Gch1	0.0382901	14528	2.73993	1420499_at
Aqp3	0.0318726	11828	2.66968	1450460_at
Rnf19b	0.0382901	75234	2.66911	1432478_a_at
Ier3	0.0457181	15937	2.58525	1419647_a_at
Tpsab1	0.0489678	17230	2.56214	1426175_a_at
Rnf19b	0.0427534	75234	2.50952	1435226_at
Cyp17a1	0.0447675	13074	2.49256	1417017_at
0.0196904		2.42662	1427932_s_at
Xdh	0.0490771	22436	2.41221	1451006_at
Sla	0.0436163	20491	2.38107	1420819_at
Clec10a	0.0130481	17312	2.37884	1419605_at
Icam1	0.0410764	15894	2.29759	1424067_at
Ptges	0.0110943	64292	2.28617	1449450_at
Car12	0.0401634	76459	2.27701	1428485_at
0.0251259		2.21718	1435137_s_at
0.021925		2.18984	1453238_s_at
Cd44	0.0440246	12505	2.15907	1423760_at
Slc7a5	0.0278336	20539	2.13489	1418326_at
Avpi1	0.0232202	69534	2.1281	1423122_at
Cwh43	0.0318726	231293	2.10035	1426268_at
Zfp36	0.0382901	22695	2.07355	1452519_a_at
Junb	0.0386799	16477	2.06666	1415899_at
Bst1	0.0382901	12182	2.0581	1449454_at
Osmr	0.0410764	18414	2.04205	1418674_at
Pf4	0.0401634	56744	2.02003	1448995_at
Cxadr	0.0382901	13052	2.01602	1449949_a_at
Nme1	0.0427534	18102	2.01221	1424110_a_at
Pglyrp1	0.0401634	21946	1.99827	1449184_at
Adm	0.0393231	11535	1.98171	1416077_at
Slc10a6	0.0382901	75750	1.95624	1428776_at
Rrp12	0.0360347	107094	1.95233	1434239_at
Tdgf1	0.0427534	21667	1.92644	1450989_at
Tnfrsf12a	0.0318726	27279	1.90437	1418572_x_at
Nipa2	0.0382901	93790	1.90102	1421968_a_at
Pdss1	0.0382901	56075	1.89423	1431893_a_at
Map3k6	0.0382901	53608	1.89374	1449901_a_at
Il1f8	0.021925	69677	1.88489	1425715_at
D17H6S56E-5	0.0219969	110956	1.88113	1417822_at
Odc1	0.0382901	18263	1.87759	1438761_a_at
Mcm3	0.0318726	17215	1.83193	1426652_at
Dhx9	0.0497706	13211	1.82301	1425617_at
0.0427374		1.81886	1416480_a_at
Cyp1b1	0.0410764	13078	1.81402	1416612_at
Noc4l	0.018687	100608	1.80078	1438095_x_at
0.0452749		1.79206	1452178_at
Prmt1	0.0210384	15469	1.77833	1452787_a_at
Eif1a	0.0297138	13664	1.76593	1424344_s_at
Gins1	0.0318726	69270	1.75583	1452598_at
Erh	0.0410764	13877	1.75195	1430536_a_at
Slc20a1	0.0382901	20515	1.74147	1448568_a_at
Rrp15	0.0318726	67223	1.74116	1417096_at
Otud7a	0.0340614	170711	1.73387	1450250_at
Timm8a1	0.0318726	30058	1.73128	1416346_at
Ap2a2	0.0382901	11772	1.72974	1432007_s_at
Stat3	0.0318726	20848	1.72497	1426587_a_at
Ccr9	0.0340614	12769	1.72426	1427419_x_at
Nhp2	0.0382901	52530	1.71506	1416605_at
Noc4l	0.0427534	100608	1.7097	1423826_at
Pmaip1	0.0427534	58801	1.70946	1418203_at
Gnl3	0.0487834	30877	1.70549	1433656_a_at
Mcm3	0.0489678	17215	1.69811	1420028_s_at
Timm8a1	0.0318726	30058	1.69658	1416345_at
Dnajc9	0.0432712	108671	1.69496	1426473_at
Rab15	0.0382901	104886	1.69381	1417829_a_at
Tnfrsf12a	0.0444237	27279	1.6823	1418571_at
Slco2a1	0.0251259	24059	1.68161	1420913_at
Ccdc86	0.0410764	108673	1.68	1454197_a_at
Gsto1	0.0389347	14873	1.67681	1416531_at
Nmu	0.0490134	56183	1.67032	1419325_at
Eno1	0.0382901	13806	1.66909	1419023_x_at
Plbd1	0.0393595	66857	1.66854	1448786_at
Ptges	0.033816	64292	1.66149	1449449_at
Stat3	0.0382901	20848	1.65883	1460700_at
Cndp2	0.0318726	66054	1.64969	1460177_at
Qsox1	0.0382901	104009	1.64817	1420831_at
Grwd1	0.0410764	101612	1.64453	1455841_s_at
Nhp2	0.0426828	52530	1.64207	1416606_s_at
0.0382901		1.64021	1419022_a_at
Rad51	0.0497706	19361	1.62986	1418281_at
Orc1	0.0344808	18392	1.62307	1422663_at
Ak2	0.0432712	11637	1.61772	1448450_at
Rras2	0.0382901	66922	1.6155	1417398_at
0.0405273		1.61413	1427404_x_at
Gcnt2	0.0432712	14538	1.60983	1425503_at
Chaf1b	0.0340614	110749	1.60807	1423877_at
0.033816		1.60447	1423522_at
Syce2	0.0389347	71846	1.59982	1429270_a_at
Cndp2	0.0365041	66054	1.59862	1448263_a_at
Rps25	0.0410764	75617	1.59128	1430978_at
Slc12a7	0.0382901	20499	1.58868	1418257_at
Snrpa1	0.0458501	68981	1.58689	1417352_s_at
Galnt6	0.0382901	207839	1.58278	1427424_at
Ccdc86	0.0454807	108673	1.58001	1452414_s_at
Atp6v0a1	0.0340614	11975	1.57841	1425227_a_at
Smad5	0.0382901	17129	1.57391	1451873_a_at
1810029B16Rik	0.0382901	66282	1.57242	1423289_a_at
Pno1	0.0375495	66249	1.57058	1450735_at
Clca3	0.0476893	23844	1.57045	1416306_at
Hpgd	0.0410764	15446	1.56777	1419905_s_at
Smn1	0.0382901	20595	1.56319	1426596_a_at
Abcg2	0.0382901	26357	1.55582	1422906_at
Eif1a	0.0382901	13664	1.55266	1424343_a_at
Bzw1	0.0497116	66882	1.55099	1450845_a_at
Psmd13	0.0340614	23997	1.55037	1422459_a_at
Mcl1	0.0382901	17210	1.55004	1448503_at
Svep1	0.0410764	64817	1.5414	1419182_at
Utp6	0.0382901	216987	1.53007	1424500_at
Glo1	0.0455374	109801	1.5278	1424109_a_at
Rcl1	0.0382901	59028	1.52293	1416730_at
Bach1	0.0382901	12013	1.51736	1440831_at
Aprt	0.0410764	11821	1.5135	1423801_a_at
Psmd13	0.0405191	23997	1.50995	1437220_x_at
Irak4	0.0389347	266632	1.50379	1451749_at
P2ry12	0.0444237	70839	1.50063	1431724_a_at
Stxbp4	0.0426828	20913	-1.5011	1451063_at
Zfp423	0.0497706	94187	-1.50182	1419380_at
Lrrn1	0.0447969	16979	-1.50833	1416053_at
Mboat2	0.0340614	67216	-1.50904	1425029_a_at
Tspyl4	0.0340614	72480	-1.51561	1424029_at
Syne1	0.0438557	64009	-1.51858	1455493_at
Nudt4	0.0340614	71207	-1.51886	1418505_at
Eid1	0.0382901	58521	-1.52015	1416614_at
Ifnz	0.0348759	319146	-1.52067	1427216_at
Fam26e	0.0482352	103511	-1.52179	1424680_at
Zfp68	0.0427534	24135	-1.5249	1417549_at
Tcf7l2	0.0443483	21416	-1.52802	1429428_at
Lamb2	0.0460951	16779	-1.53719	1416513_at
Cd99l2	0.0382901	171486	-1.53856	1423966_at
Col5a2	0.0410764	12832	-1.54082	1450625_at
Spnb2	0.0417038	20742	-1.54136	1452143_at
Hnrnph1	0.0382901	59013	-1.54547	1437267_x_at
Lrrc20	0.0386799	216011	-1.54561	1438422_at
Fzd2	0.0410764	57265	-1.54654	1418533_s_at
Slc6a14	0.0487834	56774	-1.55203	1420504_at
0.0332727		-1.55264	1419426_s_at
Oxct1	0.0410764	67041	-1.55962	1455804_x_at
0.0382901		-1.56065	1419038_a_at
Gprasp1	0.0382901	67298	-1.56197	1424455_at
Bmp5	0.045674	12160	-1.56401	1421282_at
Bace1	0.0444237	23821	-1.56694	1455826_a_at
Ltbp3	0.0487834	16998	-1.57054	1418049_at
Leprel2	0.0489678	14789	-1.57079	1449531_at
Sbk1	0.0382901	104175	-1.57146	1451190_a_at
Ttll1	0.0427534	319953	-1.57244	1436833_x_at
Mll5	0.0382901	69188	-1.57295	1434704_at
Ppp1cb	0.0340614	19046	-1.58261	1433540_x_at
Pitpnc1	0.0417038	71795	-1.58659	1455204_at
Scd2	0.0490874	20250	-1.5919	1415822_at
Ccng2	0.0410764	12452	-1.60278	1416488_at
Luc7l2	0.0318726	192196	-1.60398	1436767_at
Pdgfrb	0.0318726	18596	-1.6083	1436970_a_at
Thra	0.0382901	21833	-1.61022	1426997_at
Abcb1a	0.045674	18671	-1.61198	1419758_at
Trib2	0.0328551	217410	-1.61661	1426640_s_at
Col1a1	0.0382901	12842	-1.61865	1423669_at
D4Wsu53e	0.0382901	27981	-1.61892	1417001_a_at
Zfhx3	0.0340614	11906	-1.61933	1420649_at
Tcf4	0.04456	21413	-1.61958	1416724_x_at
Zfp260	0.0427534	26466	-1.62367	1419165_at
Rpl22	0.0444237	19934	-1.62401	1448398_s_at
Siae	0.0490771	22619	-1.6252	1416538_at
Nr2f2	0.0487834	11819	-1.62866	1416158_at
Acbd3	0.0389347	170760	-1.62995	1456316_a_at
0.0382901		-1.63401	1427437_at
Tcf4	0.0340614	21413	-1.63914	1434148_at
Rgs5	0.0489678	19737	-1.63996	1420940_x_at
Tesc	0.0487834	57816	-1.64051	1418744_s_at
0.021925		-1.64521	1425424_at
Cacna2d1	0.0382901	12293	-1.64585	1449999_a_at
Wdr6	0.0318726	83669	-1.64744	1455940_x_at
Dnmt3a	0.0364676	13435	-1.64868	1460324_at
Pkd2	0.0410764	18764	-1.64963	1417753_at
Qser1	0.0378905	99003	-1.65718	1427151_at
Ppp1r3c	0.0318726	53412	-1.65754	1433691_at
Purg	0.0318726	75029	-1.65776	1424970_at
Dmd	0.0428822	13405	-1.66053	1417307_at
Fzd9	0.0489678	14371	-1.66524	1427529_at
Tnrc6c	0.0427534	217351	-1.66547	1460363_at
Rftn2	0.0318726	74013	-1.66683	1452946_a_at
Col9a3	0.0408212	12841	-1.67221	1460734_at
Ulk2	0.0348759	29869	-1.67223	1417847_at
Prrx1	0.0340614	18933	-1.67525	1425528_at
Rftn2	0.0207671	74013	-1.6755	1428895_at
Ogt	0.0382901	108155	-1.67593	1460631_at
0.0497706		-1.67692	1434150_a_at
Tmem47	0.0318726	192216	-1.67826	1420514_at
0.0393595		-1.67901	1427174_at
Cdkn1b	0.0472965	12576	-1.6806	1434045_at
B3galt2	0.0318726	26878	-1.68351	1423084_at
Ssbp2	0.0410764	66970	-1.68879	1451542_at
Gpatch8	0.0382901	237943	-1.69332	1451434_s_at
Ccni	0.0427534	12453	-1.70143	1448334_a_at
Tcf4	0.0382901	21413	-1.70204	1424089_a_at
Idh3a	0.0382901	67834	-1.70484	1422500_at
Baz1b	0.0382901	22385	-1.71293	1450068_at
Sh3d19	0.0422882	27059	-1.71471	1427574_s_at
Fam13c	0.0269336	71721	-1.71841	1436761_s_at
Colec12	0.0440246	140792	-1.72156	1419693_at
Sh3d19	0.0382901	27059	-1.72349	1418461_at
Wwp2	0.0273415	66894	-1.73031	1448146_at
Zfhx3	0.0427534	11906	-1.7414	1449947_s_at
Armcx3	0.0382901	71703	-1.74341	1460359_at
Tcf4	0.0382901	21413	-1.74602	1416723_at
Tgfb3	0.045674	21809	-1.76037	1417455_at
Tmem100	0.0465754	67888	-1.76743	1449533_at
Edil3	0.02075	13612	-1.77271	1433474_at
Kcnc4	0.0443483	99738	-1.78089	1425090_s_at
Mogat1	0.0401634	68393	-1.78353	1419504_at
Bcas2	0.0498407	68183	-1.78637	1437262_x_at
Atxn2	0.0382901	20239	-1.78867	1438143_s_at
Zfp503	0.0427534	218820	-1.78938	1423835_at
Rbm25	0.021925	67039	-1.80482	1425522_at
Dzip1	0.0389347	66573	-1.80706	1452792_at
Helz	0.0309339	78455	-1.81186	1427469_at
Kif1b	0.0282222	16561	-1.81637	1451642_at
Ldb2	0.0443483	16826	-1.82505	1421101_a_at
Kcne1l	0.0404807	66240	-1.82852	1416640_at
Cald1	0.0214091	109624	-1.8306	1424768_at
Etl4	0.0444237	208618	-1.85034	1426880_at
Sh3d19	0.0196904	27059	-1.86234	1449084_s_at
0.0420193		-1.86399	1455961_at
Ppm1b	0.0420193	19043	-1.86981	1426382_at
1110028C15Rik	0.0393595	68691	-1.89406	1436213_a_at
Vldlr	0.0382901	22359	-1.90638	1442169_at
Tmem35	0.0382901	67564	-1.91034	1416710_at
Msi2	0.0340614	76626	-1.91986	1421230_a_at
Emp2	0.0432712	13731	-1.9215	1425272_at
Abhd14b	0.0318726	76491	-1.94243	1451326_at
Shisa2	0.0196904	219134	-1.94659	1423851_a_at
Zfp521	0.033816	225207	-1.95132	1451332_at
Limch1	0.0382901	77569	-1.95585	1435321_at
Col8a1	0.0410764	12837	-1.96082	1418440_at
Itm2a	0.0382901	16431	-1.96222	1451047_at
Airn	0.0180033	104103	-2.00044	1451634_at
Pcmtd2	0.0455374	245867	-2.05083	1427075_s_at
Kitl	0.0382901	17311	-2.05609	1448117_at
Igdcc4	0.0232202	56741	-2.05885	1416474_at
S100b	0.0427534	20203	-2.06285	1434342_at
Nrk	0.0382335	27206	-2.06312	1450079_at
Tnfrsf11b	0.00926553	18383	-2.07505	1449033_at
3110079O15Rik	0.0318726	73234	-2.07729	1453089_at
Dmpk	0.0449874	13400	-2.09062	1434944_at
Spnb2	0.0410764	20742	-2.11212	1419256_at
Sox4	0.0382901	20677	-2.11836	1433575_at
Limch1	0.0377278	77569	-2.12397	1435106_at
Shisa2	0.0382901	219134	-2.13157	1423852_at
Timp3	0.0489678	21859	-2.14225	1419088_at
Tceal1	0.0318726	237052	-2.16563	1424634_at
Sparcl1	0.0487834	13602	-2.18921	1416114_at
Kctd12	0.0130481	239217	-2.19086	1434881_s_at
Fap	0.0328551	14089	-2.20701	1417552_at
Utrn	0.0465754	22288	-2.21685	1426892_at
Itm2a	0.0318726	16431	-2.23102	1423608_at
Dmd	0.0318726	13405	-2.23955	1448665_at
Tcf7l2	0.0473206	21416	-2.24964	1429427_s_at
Wnk1	0.0382901	232341	-2.27007	1436746_at
Cdkn1b	0.0219969	12576	-2.32898	1419497_at
Prrx1	0.00571763	18933	-2.40853	1425526_a_at
Sspn	0.0353853	16651	-2.4107	1417645_at
Ebf1	0.0444314	13591	-2.51326	1416301_a_at
Mef2c	0.0389347	17260	-2.51327	1421028_a_at
Chpt1	0.0487834	212862	-2.51595	1455901_at
Ugt8a	0.0340614	22239	-2.52383	1419063_at
Pde4dip	0.0465754	83679	-2.52752	1460426_at
Corin	0.0180033	53419	-2.53136	1419017_at
Col9a3	0.0443483	12841	-2.65738	1460693_a_at
Col8a1	0.0426828	12837	-2.75047	1418441_at
Col11a1	0.021925	12814	-2.75573	1418599_at
Wif1	0.0340614	24117	-2.77449	1425425_a_at
Xist	0.0324193	213742	-2.80908	1427263_at
Kera	0.0447969	16545	-3.04364	1418063_at
Pitx2	0.0458501	18741	-3.22962	1424797_a_at
C1qtnf3	0.0427534	81799	-3.56237	1422606_at
Scd3	0.0396438	30049	-3.582	1450956_at
Mef2c	0.0347043	17260	-3.59655	1421027_a_at
Scd3	0.0328551	30049	-4.91811	1423366_at

## Sheet: 120 hr secondary Vs NTC
120S vs NTC
Gene Symbol	P-Value	Entrez Gene ID	Fold Change	Probe Set ID
Krt6b	0.00218891	16688	189.375	1422588_at
Ear11	0.00658773	93726	146.374	1425295_at
2610528A11Rik	0.0114124	70045	103.488	1435639_at
Il6	0.00089	16193	90.0296	1450297_at
Mmp19	0.00227508	58223	58.9612	1421977_at
S100a9	0.00649445	20202	56.6563	1448756_at
Krt16	0.00999892	16666	55.1929	1448932_at
S100a8	0.00669599	20201	50.6115	1419394_s_at
Arg1	0.00495336	11846	49.788	1419549_at
Mmp13	0.00105164	17386	44.8188	1417256_at
Sprr1b	0.0345589	20754	39.9649	1422672_at
Ccl2	0.0129327	20296	36.6421	1420380_at
Chi3l3	0.00184501	12655	36.0251	1419764_at
	0.00973038		33.6314	1439016_x_at
Ccl9	0.00654418	20308	31.9336	1448898_at
Ccl7	0.0076733	20306	30.8381	1421228_at
Ccr5	0.00797165	12774	30.5051	1424727_at
Ccr1	0.00362009	12768	30.0351	1419609_at
Ms4a6d	0.00184501	68774	28.697	1419598_at
Stfa3	0.00495336	20863	28.6286	1419709_at
Ccl12	0.00682612	20293	28.492	1419282_at
Ms4a6d	0.00270036	68774	27.9088	1419599_s_at
Ccl9	0.00739095	20308	27.4304	1417936_at
Gzma	0.00089	14938	25.8047	1417898_a_at
Il10	0.00114874	16153	25.5695	1450330_at
Mcpt8	0.00089	17231	25.2883	1449965_at
	0.00218891		24.9741	1425451_s_at
Ccl6	0.00184501	20305	22.4487	1420249_s_at
Cxcl5	0.0102878	20311	22.3456	1419728_at
	0.00797165		22.1369	1450618_a_at
Cd163	0.00490398	93671	21.9602	1419144_at
Tcfec	0.00508824	21426	21.8799	1419537_at
Gzmb	0.00184501	14939	20.8573	1419060_at
Ccl6	0.00089	20305	20.1584	1417266_at
Cxcl2	0.0012304	20310	19.2596	1449984_at
Car4	0.0101786	12351	19.0774	1448949_at
Ccl3	0.00431503	20302	17.5847	1419561_at
Ccl8	0.00893411	20307	16.6742	1419684_at
Ms4a4c	0.00362009	64380	16.0066	1450291_s_at
Hdc	0.00114874	15186	15.8699	1454713_s_at
Sprr2f	0.00184501	20760	15.0085	1449833_at
Ccr1	0.00649445	12768	14.917	1419610_at
Mmp19	0.0030882	58223	14.631	1421976_at
Saa3	0.00568291	20210	14.2919	1450826_a_at
Timp1	0.0092982	21857	14.2225	1460227_at
Cd209e	0.0113875	170780	13.8849	1420582_at
Il4ra	0.00682612	16190	13.4384	1421034_a_at
Adam8	0.00767034	11501	13.2811	1416871_at
Fcgr2b	0.00227508	14130	13.1574	1451941_a_at
Sprr2h	0.0399663	20762	13.0289	1422240_s_at
Srgn	0.00509231	19073	12.9844	1417426_at
Krt6a	0.0119067	16687	12.9028	1422783_a_at
Socs3	0.00490398	12702	12.5107	1455899_x_at
Ms4a4b	0.00673324	60361	12.4595	1423467_at
Krt6a	0.00940228	16687	12.3595	1422784_at
Plac8	0.00315674	231507	12.0515	1451335_at
Fcgr2b	0.00184501	14130	11.7938	1435477_s_at
Mrc1	0.0025198	17533	11.6565	1450430_at
Socs3	0.0088521	12702	11.2989	1456212_x_at
Mcoln2	0.00297563	68279	10.9536	1431705_a_at
Fcer1a	0.00785513	14125	10.7294	1421775_at
Cpxm1	0.00297105	56264	10.5984	1448901_at
Car4	0.00260911	12351	10.4704	1418094_s_at
Csf2rb	0.00184501	12983	10.2154	1421326_at
Plek	0.0102878	56193	10.2046	1448749_at
Gpr65	0.00363818	14744	10.0764	1449175_at
Cd53	0.00446935	12508	10.0313	1448617_at
	0.00184501		10.0308	1420394_s_at
Fcer1g	0.00495336	14127	9.91079	1418340_at
Fcgr2b	0.00184501	14130	9.83359	1455332_x_at
Plek	0.0095174	56193	9.79724	1448748_at
Ms4a7	0.00260911	109225	9.62528	1424754_at
Fcgr3	0.00312659	14131	9.35002	1448620_at
Lcn2	0.0356505	16819	9.21167	1427747_a_at
Csf2rb2	0.00254957	12984	8.83306	1449360_at
Ms4a6c	0.00297623	73656	8.83103	1450234_at
Il2rg	0.0098161	16186	8.67058	1416295_a_at
Tmem8	0.00649445	60455	8.61443	1418344_at
Ifitm1	0.00342466	68713	8.61038	1424254_at
Tlr1	0.00227508	21897	8.5803	1449049_at
Il1rl1	0.00184501	17082	8.4716	1422317_a_at
Hmox1	0.0107544	15368	8.46773	1448239_at
Klk1	0.00508824	16612	8.43034	1415837_at
Klk1	0.00899891	16612	8.30889	1448107_x_at
Ddx4	0.00905144	13206	8.26161	1427242_at
Rnasel	0.00348105	24014	8.1621	1426604_at
Saa1	0.00227508	20208	8.07476	1450788_at
Krt6a	0.0118598	16687	7.97981	1427700_x_at
Cd200r1	0.00649445	57781	7.95568	1422191_at
Lgmn	0.0061722	19141	7.88398	1448883_at
Il4	0.0048688	16189	7.71181	1449864_at
Clec7a	0.00944571	56644	7.6964	1420699_at
Ednrb	0.00860264	13618	7.5762	1423594_a_at
Socs3	0.00431503	12702	7.56404	1416576_at
Fcgr1	0.00490398	14129	7.38192	1417876_at
Ccr2	0.00899891	12772	7.35549	1421186_at
Ifi204	0.00875588	15951	7.31191	1419603_at
Trim30a	0.00858661	20128	7.25379	1451860_a_at
Reg3g	0.0308601	19695	7.21143	1448872_at
	0.00780729		7.12971	1420464_s_at
P2ry6	0.00315674	233571	7.05723	1425214_at
Serpina3g	0.00682612	20715	6.991	1424923_at
Wfdc12	0.00435428	192200	6.91682	1449191_at
Il1b	0.017431	16176	6.87087	1449399_a_at
	0.010015		6.86112	1426168_a_at
Cd209d	0.0234935	170779	6.8434	1426183_a_at
Ms4a6b	0.00298561	69774	6.83939	1418826_at
Ifi202b	0.00297563	26388	6.81077	1421551_s_at
Il2rg	0.011616	16186	6.75849	1416296_at
Laptm5	0.00312659	16792	6.6958	1436905_x_at
Coro1a	0.00508824	12721	6.56218	1455269_a_at
Il4ra	0.0116821	16190	6.43183	1423996_a_at
	0.00999892		6.39761	1416811_s_at
Ccr2	0.00089	12772	6.34295	1421187_at
Clec4n	0.00632436	56620	6.3293	1425951_a_at
Ctla2a	0.00773418	13024	6.3001	1448471_a_at
Dab2	0.0061722	13132	6.24385	1420498_a_at
Cd68	0.00689166	12514	6.20225	1449164_at
	0.00315674		6.1937	1449347_a_at
C1qb	0.0129513	12260	6.17518	1417063_at
Itgb2	0.00508824	16414	6.17401	1450678_at
	0.00367744		6.12603	1419075_s_at
P2ry14	0.0102878	140795	6.12232	1424733_at
Pdcd1lg2	0.00184501	58205	6.09018	1450290_at
Jak2	0.00820107	16452	6.05772	1421065_at
Coro1a	0.00591228	12721	5.99906	1416246_a_at
Snx5	0.00636825	69178	5.99611	1417647_at
Slfn4	0.0183359	20558	5.98163	1427102_at
Samhd1	0.00654418	56045	5.97355	1418131_at
Hdc	0.00312659	15186	5.96328	1451796_s_at
C3ar1	0.00184501	12267	5.90534	1419483_at
Pdpn	0.0133745	14726	5.89429	1419309_at
Lcp1	0.00495336	18826	5.89321	1415983_at
F5	0.0117233	14067	5.85642	1418907_at
C1qb	0.0113642	12260	5.85551	1437726_x_at
Ctse	0.0121133	13034	5.79087	1418989_at
Fermt3	0.0102281	108101	5.76847	1456014_s_at
Mmp12	0.00756611	17381	5.76211	1449153_at
Ptgs2	0.0113875	19225	5.74722	1417262_at
Clec4a2	0.0061722	26888	5.71681	1422013_at
Cyp7b1	0.00773418	13123	5.65072	1421074_at
	0.0213295		5.64099	1419004_s_at
Nrcam	0.0225372	319504	5.6387	1434709_at
Fcgr2b	0.00296712	14130	5.60795	1435476_a_at
Bmp2k	0.00797165	140780	5.59348	1437419_at
Aif1	0.0106522	11629	5.57487	1418204_s_at
Lcp2	0.00463851	16822	5.55397	1418641_at
Ap2a2	0.00636825	11772	5.51474	1452490_a_at
Cyba	0.00365915	13057	5.5105	1454268_a_at
Hfe	0.00495336	15216	5.50898	1422645_at
	0.00466728		5.50828	1420250_at
Jak2	0.00572667	16452	5.47219	1421066_at
Gjb2	0.00466518	14619	5.45393	1423271_at
Pla2g7	0.00495336	27226	5.42575	1430700_a_at
F10	0.00746187	14058	5.41398	1449305_at
Cytip	0.00490398	227929	5.36214	1451206_s_at
Lilrb3	0.00468205	18733	5.25414	1424302_at
Tyrobp	0.00463851	22177	5.24979	1450792_at
Sprr2d	0.017699	20758	5.24784	1420771_at
Chi3l4	0.0162686	104183	5.22903	1425450_at
Mmp9	0.0335624	17395	5.21048	1416298_at
Ctsz	0.0079518	64138	5.1993	1417868_a_at
Cytip	0.0038862	227929	5.18309	1435697_a_at
Ctsz	0.00634072	64138	5.16644	1417870_x_at
Snx5	0.00739095	69178	5.15244	1417648_s_at
Ctsz	0.0089051	64138	5.15025	1417869_s_at
Slc39a14	0.017453	213053	5.13016	1427035_at
Ptx3	0.0379201	19288	5.1056	1418666_at
Socs2	0.00689166	216233	5.09763	1418507_s_at
Il1rl1	0.0117514	17082	5.08791	1425145_at
P2ry12	0.00495336	70839	5.04656	1431724_a_at
Alox5ap	0.00636825	11690	5.04608	1452016_at
Limd2	0.00490398	67803	5.04228	1456377_x_at
Slfn1	0.00609397	20555	5.04017	1418612_at
Gmfg	0.00604376	63986	5.0043	1419194_s_at
C1qb	0.00688943	12260	5.00254	1434366_x_at
Tfpi2	0.00495336	21789	4.97263	1418547_at
Rgs1	0.00184501	50778	4.96067	1417601_at
Clec10a	0.0181941	17312	4.95079	1419605_at
Folr2	0.0116612	14276	4.92432	1451648_a_at
Fermt3	0.00634072	108101	4.91159	1433963_a_at
Lce3a	0.0245992	545548	4.90858	1456001_at
Ly86	0.0176904	17084	4.87369	1422903_at
C1qc	0.0165784	12262	4.84546	1449401_at
C3ar1	0.0102878	12267	4.84303	1419482_at
Ptprc	0.0101786	19264	4.78255	1422124_a_at
Il24	0.0113642	93672	4.72392	1426181_a_at
Slc7a7	0.00999892	20540	4.66611	1417392_a_at
Snx5	0.0119796	69178	4.64435	1417646_a_at
Pf4	0.00899891	56744	4.63288	1448995_at
Slc7a8	0.0136272	50934	4.62135	1417929_at
Gsdmc	0.015092	83492	4.61061	1419591_at
Cd84	0.00801093	12523	4.60995	1422875_at
Snx5	0.00905144	69178	4.60257	1448791_at
Pyhin1	0.00365915	236312	4.59779	1435331_at
Lpxn	0.0116014	107321	4.57982	1424965_at
Clec4n	0.00610856	56620	4.56602	1419627_s_at
Serpina3n	0.0198531	20716	4.54273	1419100_at
Rac2	0.00689504	19354	4.53635	1417620_at
Reg1	0.0208773	19692	4.52336	1415905_at
	0.00661986		4.50918	1418809_at
Adamts4	0.0100801	240913	4.50694	1452595_at
Ncf4	0.0136272	17972	4.48839	1418465_at
Tpsab1	0.0142903	17230	4.46987	1426175_a_at
Slfn2	0.00463851	20556	4.46923	1450165_at
Cd52	0.0199394	23833	4.46149	1460218_at
Cxcr4	0.00723081	12767	4.44697	1448710_at
Rnf19b	0.00463851	75234	4.42917	1432478_a_at
Casp4	0.0124303	12363	4.41655	1449591_at
Pla2g15	0.00315674	192654	4.3915	1423704_at
Plek	0.00591376	56193	4.38343	1417523_at
Tmem2	0.013784	83921	4.37439	1424711_at
Gpr35	0.0134482	64095	4.37197	1449976_a_at
Tnfaip6	0.0325438	21930	4.35616	1418424_at
	0.0099756		4.32696	1426113_x_at
Gbp6	0.0104882	229900	4.31447	1434380_at
Tmem2	0.00858661	83921	4.31193	1451458_at
Dab2	0.0262124	13132	4.30998	1430604_a_at
Ifi47	0.0329466	15953	4.29577	1417292_at
Slamf1	0.00691798	27218	4.29373	1425570_at
	0.00414704		4.29359	1435137_s_at
Vrk1	0.00315674	22367	4.2895	1425006_a_at
Samsn1	0.00297623	67742	4.28517	1421457_a_at
Lst1	0.00682612	16988	4.28163	1425548_a_at
	0.00969532		4.26093	1419192_at
Laptm5	0.00525794	16792	4.2336	1426025_s_at
Ms4a4c	0.00508824	64380	4.22409	1420671_x_at
	0.0201479		4.20632	1452405_x_at
Cotl1	0.00999892	72042	4.20235	1436838_x_at
Heatr1	0.00532745	217995	4.18895	1424522_at
Clcn5	0.0107544	12728	4.18567	1429400_at
Sfpi1	0.00495336	20375	4.17593	1418747_at
Myo1g	0.00495336	246177	4.16004	1427892_at
Cd48	0.0141681	12506	4.15931	1427301_at
Glipr1	0.0104699	73690	4.15691	1424927_at
Lcp1	0.00431503	18826	4.15553	1448160_at
Tnc	0.0317812	21923	4.15247	1416342_at
Laptm5	0.00297563	16792	4.14629	1417721_s_at
Fgl2	0.00977717	14190	4.13897	1421854_at
Sell	0.00463851	20343	4.11945	1419481_at
Cyp4f18	0.00227508	72054	4.11305	1419219_at
Rtp4	0.0285683	67775	4.11263	1418580_at
	0.00443124		4.09032	1453238_s_at
Ctss	0.00463851	13040	4.08593	1448591_at
Nckap1l	0.00431503	105855	4.07434	1428787_at
Cd44	0.0124093	12505	4.05224	1452483_a_at
Socs2	0.00315674	216233	4.05025	1449109_at
Ncf2	0.00463851	17970	4.04578	1448561_at
Bst1	0.00854856	12182	4.04131	1449453_at
Plau	0.0076733	18792	4.03721	1422139_at
F5	0.0152293	14067	4.03603	1449269_at
Aldh1a3	0.00463851	56847	4.02418	1448789_at
Ctsb	0.00847919	13030	4.01038	1448732_at
Mmp9	0.0384779	17395	4.00458	1448291_at
Ripk3	0.0324438	56532	4.00241	1448449_at
Sykb	0.0101889	20963	3.99916	1418261_at
Glipr2	0.011986	384009	3.98735	1428492_at
Olfm1	0.0185505	56177	3.97211	1455796_x_at
Mafb	0.00297623	16658	3.96724	1451715_at
Ncf1	0.00604376	17969	3.96639	1451767_at
Alox15	0.0391715	11687	3.93501	1420338_at
Efhd2	0.00649445	27984	3.91888	1431339_a_at
Gla	0.0306188	11605	3.90756	1418248_at
Olfm1	0.00588121	56177	3.90668	1425784_a_at
Nov	0.0030882	18133	3.90502	1426852_x_at
C1qa	0.0213987	12259	3.88869	1417381_at
Rnf19b	0.00431503	75234	3.88557	1435226_at
	0.00849937		3.88244	1425407_s_at
Nckap1l	0.0175616	105855	3.87774	1428786_at
Tnfrsf13b	0.00634072	57916	3.87539	1423182_at
Msr1	0.0321429	20288	3.86661	1448061_at
Tmem8	0.0179616	60455	3.86271	1460377_a_at
Fyb	0.00944047	23880	3.86167	1452117_a_at
Emr1	0.0240583	13733	3.85816	1451161_a_at
Clec4d	0.0308892	17474	3.85771	1420804_s_at
Basp1	0.0095174	70350	3.85257	1428572_at
Ptplad2	0.00899891	66775	3.84295	1450967_at
Fcgr4	0.00847919	246256	3.84187	1425225_at
Car2	0.0102678	12349	3.83534	1448752_at
Tph1	0.00370267	21990	3.83092	1419524_at
Irf8	0.0061722	15900	3.82423	1416714_at
Fcgrt	0.00463851	14132	3.80768	1416978_at
	0.0070595		3.80448	1427072_at
Obfc2a	0.00893243	109019	3.7883	1460521_a_at
Plau	0.0197529	18792	3.75744	1422138_at
Cyp7b1	0.0101786	13123	3.74697	1421075_s_at
Nov	0.00184501	18133	3.7146	1426851_a_at
Rgl1	0.0177509	19731	3.701	1449124_at
	0.00348105		3.69136	1427932_s_at
Ch25h	0.00363818	12642	3.67537	1449227_at
Plscr1	0.0166154	22038	3.67477	1453181_x_at
Msx3	0.00896972	17703	3.67112	1421597_a_at
Ctsb	0.00495336	13030	3.65522	1417492_at
Ctsc	0.00539419	13032	3.65002	1416382_at
Usp18	0.033151	24110	3.64864	1418191_at
Ier3	0.00665164	15937	3.64841	1419647_a_at
Sash3	0.00591376	74131	3.63941	1427007_at
Tubb6	0.0222446	67951	3.63652	1416431_at
Cxcl1	0.0355995	14825	3.63497	1419209_at
Gch1	0.0194548	14528	3.61405	1420499_at
	0.0158602		3.60197	1426505_at
Ifi44	0.0221379	99899	3.59143	1423555_a_at
Ctla2b	0.0476702	13025	3.58933	1452352_at
Eps8	0.0119796	13860	3.58227	1422823_at
Bcl3	0.0119067	12051	3.58167	1418133_at
Casp6	0.0104882	12368	3.56271	1415995_at
Iqgap2	0.00899891	544963	3.55657	1459894_at
Trim30a	0.0124914	20128	3.55609	1417961_a_at
Nts	0.031862	67405	3.53606	1422860_at
Fpr2	0.0471329	14289	3.53187	1422953_at
Nipa2	0.0262124	93790	3.52823	1421968_a_at
St8sia4	0.013784	20452	3.51985	1419186_a_at
Sla	0.00847919	20491	3.51792	1420819_at
Eps8	0.0079518	13860	3.5179	1422824_s_at
Hpx	0.0185233	15458	3.4904	1423944_at
Itgam	0.0159773	16409	3.48467	1422046_at
Trem2	0.00348105	83433	3.48221	1421792_s_at
Obfc2a	0.014286	109019	3.47484	1452203_at
Epsti1	0.0247676	108670	3.45141	1452087_at
Ctsb	0.00612385	13030	3.44973	1417491_at
Lrrc33	0.00507483	224109	3.43034	1451174_at
Mt1	0.0193562	17748	3.42599	1422557_s_at
Gadd45g	0.00490398	23882	3.39861	1453851_a_at
Fam49b	0.00508824	223601	3.39583	1423829_at
Ada	0.00495336	11486	3.38532	1417976_at
Dab2	0.0181941	13132	3.37276	1423805_at
Inpp5d	0.00899891	16331	3.36555	1418110_a_at
Clcn5	0.0189705	12728	3.35009	1420296_at
Lgals3bp	0.0069005	19039	3.34689	1448380_at
Gja1	0.024804	14609	3.34291	1415801_at
Gjb6	0.0061722	14623	3.32801	1448397_at
Lce3c	0.0232321	94060	3.31954	1419317_x_at
Hck	0.0134502	15162	3.31876	1449455_at
Akr1b8	0.0277936	14187	3.31859	1448894_at
Mafb	0.00559067	16658	3.31768	1451716_at
Pitpna	0.00953211	18738	3.31467	1423283_at
Ms4a8a	0.0129327	64381	3.3124	1418797_at
Tnfsf14	0.0068483	50930	3.30608	1450298_at
Tdh	0.0186787	58865	3.29179	1449064_at
Mt2	0.0136339	17750	3.27733	1428942_at
Cst7	0.00733416	13011	3.27645	1419202_at
Sell	0.00348105	20343	3.26382	1419480_at
Nfil3	0.00689166	18030	3.24396	1418932_at
Slc2a3	0.00689166	20527	3.24193	1437052_s_at
Snx2	0.0134549	67804	3.23079	1460224_at
Lck	0.0095174	16818	3.22814	1425396_a_at
Batf3	0.029468	381319	3.2173	1453076_at
Ap2a2	0.0247676	11772	3.21555	1432007_s_at
Ccl4	0.0186976	20303	3.2144	1421578_at
BC013712	0.00315674	230787	3.20851	1427041_at
F7	0.00773418	14068	3.20847	1419321_at
Gusb	0.0076733	110006	3.20633	1448124_at
Samhd1	0.00691755	56045	3.19336	1434438_at
Obfc2a	0.0164994	109019	3.1918	1426806_at
Rnasel	0.00431503	24014	3.18741	1426603_at
Csf3r	0.013006	12986	3.17391	1418806_at
Ap2a2	0.0114124	11772	3.17234	1455482_at
Lyn	0.00649445	17096	3.16467	1451318_a_at
Cd3d	0.0185233	12500	3.16067	1422828_at
Cd300lf	0.0259393	246746	3.15172	1427994_at
Slc15a3	0.0145063	65221	3.14922	1420697_at
Lat2	0.0177509	56743	3.14518	1426169_a_at
Anxa3	0.0248074	11745	3.13833	1460330_at
Arpc1b	0.00431503	11867	3.13702	1416226_at
	0.00786761		3.13489	1455065_x_at
Cfp	0.00882571	18636	3.12638	1452279_at
Plekho1	0.013784	67220	3.12432	1417128_at
Mpeg1	0.0420599	17476	3.12244	1427076_at
Hcls1	0.00348105	15163	3.11611	1418842_at
	0.0119796		3.09865	1424775_at
Mfsd1	0.0117514	66868	3.07702	1424129_at
Klk6	0.0193606	19144	3.0717	1448982_at
Cotl1	0.00928429	72042	3.07051	1416002_x_at
Sprr2i	0.0325438	20763	3.06788	1422963_at
Fxyd5	0.0162826	18301	3.06376	1418296_at
	0.0134502		3.06198	1425436_x_at
Ltb	0.0318081	16994	3.05865	1419135_at
Sdf2l1	0.0187387	64136	3.054	1418206_at
Ccdc109b	0.0101786	66815	3.04809	1418778_at
Msn	0.0136339	17698	3.04644	1450379_at
Ncf1	0.0134482	17969	3.04587	1425609_at
Cd244	0.017431	18106	3.04513	1449991_at
Cd209c	0.0147691	170776	3.04205	1421562_at
Selplg	0.0161422	20345	3.04167	1449127_at
Was	0.0145171	22376	3.02659	1419631_at
Stat1	0.0124303	20846	3.02513	1450033_a_at
Ifit1	0.0300454	15957	3.01973	1450783_at
Arrb2	0.00807517	216869	3.01247	1426239_s_at
Tmem173	0.00431503	72512	3.00958	1427911_at
Rrbp1	0.022582	81910	3.00711	1449221_a_at
Lyn	0.0115066	17096	3.00584	1425598_a_at
Plaur	0.0445296	18793	3.00272	1452521_a_at
Gpsm3	0.017431	106512	2.98608	1418396_at
Myo5a	0.0148991	17918	2.98346	1431320_a_at
Kcnab2	0.0143935	16498	2.98006	1416956_at
Batf	0.0098543	53314	2.96849	1419410_at
Pqlc2	0.0113118	212555	2.96643	1425632_a_at
Arrb2	0.00749667	216869	2.95918	1451987_at
Ctsb	0.0061722	13030	2.94783	1417490_at
Bmp2k	0.0238951	140780	2.94537	1421103_at
	0.0127999		2.932	1450639_at
AI504432	0.00767482	229694	2.92076	1456064_at
Tmem37	0.0325438	170706	2.91821	1417611_at
Clec4a2	0.0237765	26888	2.9136	1425406_at
Enpp2	0.00438052	18606	2.89714	1448136_at
P2rx4	0.00689166	18438	2.87971	1452527_a_at
Ap2a2	0.0126421	11772	2.86181	1435869_s_at
Cd209a	0.0352346	170786	2.85825	1426172_a_at
Cd37	0.0159876	12493	2.85666	1419206_at
Cd14	0.0356505	12475	2.85178	1417268_at
Ednrb	0.018317	13618	2.84612	1426314_at
Cbr2	0.00363818	12409	2.84246	1418509_at
Il10ra	0.0119067	16154	2.84068	1448731_at
Evi2a	0.0116301	14017	2.83999	1450241_a_at
Ehd4	0.00634072	98878	2.83732	1449852_a_at
Fn1	0.0263751	14268	2.83403	1437218_at
Cd44	0.0205655	12505	2.82715	1423760_at
Xdh	0.00602223	22436	2.82138	1451006_at
Bst2	0.00899891	69550	2.81524	1424921_at
Ifi203	0.0246694	15950	2.81393	1451567_a_at
H28	0.0150508	15061	2.80526	1425917_at
Ifi30	0.0061722	65972	2.79722	1422476_at
Ccl17	0.0180345	20295	2.79041	1419413_at
Dok2	0.00847919	13449	2.78773	1416333_at
H28	0.00362009	15061	2.78188	1421596_s_at
Cfl1	0.009026	12631	2.77711	1448346_at
Lrrc8c	0.0205699	100604	2.77423	1423614_at
Bid	0.00678445	12122	2.77403	1417045_at
Cd2	0.030427	12481	2.77093	1418770_at
Bst1	0.0118598	12182	2.76755	1449454_at
Cd300a	0.0210352	217303	2.76556	1435903_at
Apobr	0.0096477	171504	2.76528	1420382_at
Fxyd4	0.0277936	108017	2.76272	1418207_at
Vav1	0.00636825	22324	2.76264	1422932_a_at
Rrbp1	0.0192666	81910	2.76237	1426123_a_at
Cebpd	0.00431503	12609	2.75737	1423233_at
Ptpn18	0.00636825	19253	2.745	1419125_at
Il1r1	0.00944047	16177	2.74131	1448950_at
Il7r	0.017427	16197	2.73982	1448575_at
Naip2	0.0394764	17948	2.73795	1460273_a_at
	0.00709341		2.73383	1450455_s_at
Rptn	0.0232744	20129	2.71741	1420431_at
Fgl2	0.0137239	14190	2.71157	1421855_at
Rsad2	0.0114935	58185	2.70218	1421009_at
Rab3il1	0.0101786	74760	2.69902	1425133_s_at
Fes	0.00431503	14159	2.69546	1452410_a_at
Ggt5	0.0203822	23887	2.69543	1418216_at
Cdhr1	0.0210352	170677	2.68917	1418304_at
Ccl24	0.00370267	56221	2.67807	1450488_at
Gbp6	0.0177509	229900	2.67017	1425156_at
Gja1	0.0187387	14609	2.66559	1415800_at
Rab3il1	0.00773418	74760	2.66534	1456442_at
Lgals9	0.017453	16859	2.66186	1421217_a_at
Galnt6	0.0181265	207839	2.66037	1427424_at
Nsmce1	0.0210239	67711	2.65929	1436121_a_at
Tmem106a	0.0112933	217203	2.65316	1425025_at
Csf1r	0.00966315	12978	2.6402	1419873_s_at
Rap1b	0.0238161	215449	2.63696	1435518_at
Eps8	0.013784	13860	2.63652	1425733_a_at
Rgs19	0.0241769	56470	2.63642	1434940_x_at
Lgals1	0.0229237	16852	2.63428	1419573_a_at
Selp	0.024804	20344	2.63023	1420558_at
Scarb2	0.0119067	12492	2.62868	1460235_at
Il7r	0.0243405	16197	2.61627	1448576_at
Zyx	0.00999892	22793	2.61	1417240_at
Gja1	0.0254841	14609	2.60803	1438945_x_at
Cd86	0.00365915	12524	2.60029	1449858_at
Grp	0.018657	225642	2.59617	1424525_at
Limk1	0.0134482	16885	2.58903	1417627_a_at
Ero1l	0.0411967	50527	2.58791	1419029_at
Rsad2	0.0150508	58185	2.58629	1436058_at
Skap2	0.0129547	54353	2.57958	1418895_at
Upp1	0.00634072	22271	2.57947	1448562_at
Csf1r	0.00495336	12978	2.57318	1423593_a_at
Myd88	0.0167975	17874	2.57126	1419272_at
Slc7a2	0.0480243	11988	2.5644	1426008_a_at
Zbp1	0.017898	58203	2.5604	1429947_a_at
Plvap	0.0268168	84094	2.55932	1418090_at
Pgf	0.0231644	18654	2.55391	1418471_at
Tlr4	0.0377413	21898	2.55244	1418162_at
Gng2	0.0121133	14702	2.54358	1418451_at
Scamp5	0.00849937	56807	2.53985	1451224_at
Ap2m1	0.00495336	11773	2.53573	1450894_a_at
Rhoh	0.00571534	74734	2.53518	1429319_at
Cotl1	0.00463851	72042	2.53355	1436236_x_at
Nipsnap3b	0.0176402	66536	2.53239	1448967_at
Serpinb1a	0.0169564	66222	2.52872	1416318_at
Ccr2	0.038428	12772	2.51943	1421188_at
Rab20	0.0273185	19332	2.51702	1438097_at
	0.0472285		2.51357	1431591_s_at
Hbegf	0.0101978	15200	2.51113	1418350_at
Igsf6	0.00804259	80719	2.50903	1421408_at
Stat5a	0.04155	20850	2.5035	1450259_a_at
Naaa	0.0200785	67111	2.50177	1452067_at
Itgae	0.0422487	16407	2.49973	1449216_at
Csf1r	0.00788954	12978	2.49439	1419872_at
Sel1l3	0.0389283	231238	2.49181	1452227_at
Grn	0.00435916	14824	2.48833	1448148_at
Edem1	0.0223258	192193	2.4872	1424065_at
Sh2b2	0.0241769	23921	2.48617	1450718_at
Man1a	0.0100576	17155	2.48383	1417110_at
Il13ra2	0.017431	16165	2.48229	1422177_at
Itk	0.00882242	16428	2.48019	1417171_at
Akna	0.0061722	100182	2.47485	1427325_s_at
Rab31	0.0142903	106572	2.47452	1416165_at
Tmsb10	0.0118598	19240	2.47242	1436902_x_at
AU020206	0.0493723	101757	2.47137	1433935_at
Cd22	0.00532745	12483	2.46851	1419768_at
Pdgfc	0.00495336	54635	2.46672	1419123_a_at
Arhgdib	0.00896972	11857	2.4652	1426454_at
Gda	0.0332599	14544	2.46046	1422868_s_at
Cndp2	0.0100881	66054	2.45762	1448263_a_at
Areg	0.017431	11839	2.45761	1421134_at
Arpc3	0.00999892	56378	2.45179	1448279_at
Ap2s1	0.0181941	232910	2.44518	1433612_at
Gja1	0.0119796	14609	2.43902	1437992_x_at
Serpinb1a	0.0257557	66222	2.43608	1448301_s_at
Clcn5	0.030427	12728	2.4351	1450787_at
Tmsb10	0.0127222	19240	2.43354	1417219_s_at
Trpv2	0.017427	22368	2.43127	1416935_at
Csf2ra	0.022556	12982	2.42948	1420703_at
Fyn	0.0113875	14360	2.42842	1448765_at
Tnfrsf1b	0.00673324	21938	2.42834	1418099_at
Fermt3	0.00739095	108101	2.42808	1433964_s_at
3110001D03Rik	0.0177509	66928	2.42607	1423317_at
Igf1	0.00648203	16000	2.42573	1452014_a_at
Pla2g15	0.00495336	192654	2.41999	1422341_s_at
Ceacam1	0.0280516	26365	2.41886	1425538_x_at
Cmtm7	0.0068165	102545	2.41764	1460253_at
Enpp1	0.0156031	18605	2.41627	1459546_s_at
Pik3cd	0.00854856	18707	2.4162	1453281_at
Atf3	0.0220711	11910	2.41606	1449363_at
Msr1	0.0461596	20288	2.41342	1425435_at
Wdfy2	0.0144926	268752	2.41019	1434517_at
Lyz2	0.0117514	17105	2.41011	1423547_at
Nus1	0.028719	52014	2.40864	1420646_at
Plod1	0.00820107	18822	2.40361	1416289_at
Slfn8	0.0409515	276950	2.40121	1451655_at
Emp3	0.013364	13732	2.39342	1417104_at
Adam9	0.0197529	11502	2.38783	1416094_at
Pstpip1	0.0259483	19200	2.38709	1424560_at
Timeless	0.0186787	21853	2.38149	1417586_at
Cd40	0.00691755	21939	2.38004	1460415_a_at
Cma1	0.0456247	17228	2.37834	1449456_a_at
Osmr	0.0224399	18414	2.37811	1418674_at
Tgfb1	0.0120858	21803	2.37386	1420653_at
Icam1	0.0241051	15894	2.37282	1424067_at
Tes	0.0121133	21753	2.36362	1460378_a_at
Limd2	0.00739095	67803	2.36289	1429104_at
Man2b1	0.00767034	17159	2.3611	1416340_a_at
Rps6ka3	0.0381863	110651	2.35916	1427299_at
Fam96a	0.025852	68250	2.35389	1416634_at
Tbxas1	0.00696601	21391	2.35156	1416827_at
Abcg1	0.013364	11307	2.34939	1423570_at
Cfl1	0.0131899	12631	2.33674	1455138_x_at
	0.0167413		2.33304	1453473_a_at
Slc2a3	0.0165503	20527	2.33256	1455898_x_at
Parp14	0.0352312	547253	2.32922	1451564_at
Gusb	0.00891714	110006	2.32799	1430332_a_at
Rbp2	0.00940228	19660	2.32792	1422846_at
Cmtm3	0.0127999	68119	2.32724	1448316_at
Igtp	0.0445094	16145	2.32505	1417141_at
Sft2d1	0.0195864	106489	2.3216	1460656_a_at
Ptpn22	0.00882242	19260	2.31867	1417995_at
Snx6	0.0119067	72183	2.31773	1425148_a_at
Lair1	0.00907591	52855	2.31752	1430447_a_at
Tmem176a	0.0325438	66058	2.31645	1423909_at
Ccl5	0.00944047	20304	2.31507	1418126_at
Rhog	0.0119796	56212	2.31456	1422572_at
4930471M23Rik	0.0473609	74919	2.31424	1426220_at
Itgb1bp1	0.0348898	16413	2.31237	1422157_a_at
Lman1	0.0487281	70361	2.31137	1428129_at
Arid5a	0.00899891	214855	2.30846	1451340_at
Gnpda1	0.0129854	26384	2.30553	1448163_at
Trex1	0.00787459	22040	2.30061	1450672_a_at
Sirpa	0.0156031	19261	2.30006	1416985_at
Pld4	0.0295227	104759	2.29174	1433678_at
Havcr2	0.0248252	171285	2.29168	1451584_at
Fam105a	0.012586	223433	2.29111	1435375_at
Fam65b	0.00654418	193385	2.28711	1460555_at
Selp	0.0166154	20344	2.2869	1449906_at
Me2	0.015031	107029	2.27943	1426572_at
Rab11fip5	0.0141881	52055	2.27824	1427405_s_at
Ggt5	0.0426543	23887	2.27762	1455747_at
Cxcl16	0.0231644	66102	2.27337	1449195_s_at
Ftl1	0.00634072	14325	2.27141	1418364_a_at
Esyt1	0.0169774	23943	2.27127	1451099_at
	0.0263327		2.26361	1426772_x_at
Napsa	0.0112832	16541	2.25882	1423590_at
Slc12a7	0.0181941	20499	2.25621	1418257_at
Ptprj	0.0201689	19271	2.25422	1455030_at
Cndp2	0.0107544	66054	2.24757	1460177_at
Nfkbie	0.0149404	18037	2.24373	1431843_a_at
Icos	0.0068483	54167	2.24128	1421930_at
Fes	0.0102878	14159	2.23847	1427368_x_at
Psmb10	0.0210871	19171	2.23455	1448632_at
Tagln2	0.0267462	21346	2.22224	1426529_a_at
Ptpro	0.0248252	19277	2.21813	1417676_a_at
St3gal4	0.00968072	20443	2.21511	1425668_a_at
Litaf	0.0116863	56722	2.21507	1416304_at
Casp3	0.00658773	12367	2.21499	1449839_at
Akr1c13	0.0109508	27384	2.21487	1418672_at
Necap2	0.00455269	66147	2.21373	1418962_at
Enpp2	0.0109624	18606	2.21091	1415894_at
Ifitm3	0.0207355	66141	2.20883	1423754_at
Cela1	0.00463851	109901	2.20696	1423693_at
Csf1	0.00893411	12977	2.20382	1460220_a_at
Olfm1	0.00431503	56177	2.20125	1426562_a_at
Tmem51	0.0185493	214359	2.19818	1424383_at
Glipr2	0.0119796	384009	2.19805	1452803_at
Irf5	0.0253138	27056	2.19617	1460231_at
Qsox1	0.011616	104009	2.19541	1420831_at
Pdia4	0.0263906	12304	2.19241	1416497_at
Hmha1	0.0150344	70719	2.19158	1428242_at
Rgs19	0.0115066	56470	2.18996	1417786_a_at
Cotl1	0.0131961	72042	2.18749	1425801_x_at
Pik3cg	0.0144011	30955	2.18418	1422707_at
Fam96a	0.0254841	68250	2.18021	1416633_a_at
Hcst	0.00636825	23900	2.17982	1419119_at
Naip5	0.0305	17951	2.17956	1421525_a_at
Ifngr2	0.0133172	15980	2.17812	1423557_at
Ehd1	0.040912	13660	2.17584	1416010_a_at
Dpp7	0.0181941	83768	2.17452	1436479_a_at
Klrd1	0.0268105	16643	2.17361	1460245_at
Ctsh	0.00944047	13036	2.17106	1418365_at
Mmp8	0.0100576	17394	2.16244	1449366_at
Cybb	0.0141881	13058	2.16239	1422978_at
Calm3	0.0220861	12315	2.16185	1450864_at
B4galnt1	0.0437587	14421	2.16038	1418655_at
Clta	0.0169645	12757	2.16018	1434540_a_at
Grn	0.00739095	14824	2.15353	1456567_x_at
Sdcbp	0.0166154	53378	2.1504	1450941_at
Clic1	0.00966315	114584	2.15001	1416656_at
Serp1	0.0092982	28146	2.14703	1415828_a_at
Klraq1	0.00658773	73825	2.14685	1428655_at
Gbp2	0.0470502	14469	2.14308	1418240_at
Adam19	0.0249877	11492	2.14121	1418402_at
Unc93b1	0.00495336	54445	2.13994	1423768_at
Entpd1	0.0119796	12495	2.13812	1423326_at
Pnp	0.0127999	18950	2.13391	1416530_a_at
Ly96	0.0104699	17087	2.13391	1449874_at
Irg1	0.0217687	16365	2.13353	1427381_at
Ptger4	0.0114124	19219	2.13069	1424208_at
Grn	0.00739095	14824	2.12773	1438629_x_at
Pdgfc	0.0119067	54635	2.12589	1449351_s_at
Arhgap9	0.0169774	216445	2.1224	1419810_x_at
Steap1	0.0277447	70358	2.11976	1451532_s_at
Lgals1	0.021468	16852	2.11973	1455439_a_at
Msr1	0.0399883	20288	2.11899	1422062_at
Dhx58	0.0176363	80861	2.11595	1451426_at
Cd47	0.0076733	16423	2.11392	1449507_a_at
P2rx4	0.00495336	18438	2.11375	1425525_a_at
Ctsl	0.0238161	13039	2.11236	1451310_a_at
Arl4c	0.0215356	320982	2.1123	1436512_at
Ctbs	0.0181982	74245	2.11153	1452504_s_at
Irf8	0.0228142	15900	2.1092	1448452_at
Rap1b	0.013364	215449	2.10723	1435519_at
Neu1	0.00673324	18010	2.10704	1416831_at
Fxyd2	0.0397835	11936	2.10666	1456601_x_at
Ehd1	0.0440346	13660	2.1065	1416011_x_at
Irf1	0.0232744	16362	2.10643	1448436_a_at
Dock2	0.013784	94176	2.10643	1422808_s_at
	0.0116014		2.10471	1456494_a_at
Snx6	0.0223755	72183	2.09995	1429497_s_at
Cklf	0.0312142	75458	2.09883	1425860_x_at
Stat5a	0.00532745	20850	2.09844	1421469_a_at
Rbp1	0.0381877	19659	2.09788	1448754_at
Map4k4	0.0353989	26921	2.09492	1448050_s_at
Acp2	0.0150508	11432	2.0917	1424655_at
Pfn1	0.00691798	18643	2.09156	1449018_at
Grb2	0.0268115	14784	2.09075	1449111_a_at
Galc	0.00636825	14420	2.08971	1452907_at
Arhgap9	0.00636825	216445	2.08772	1449619_s_at
Marcksl1	0.0324776	17357	2.08685	1437226_x_at
Apobec1	0.0181941	11810	2.07545	1451755_a_at
Qsox1	0.00847919	104009	2.07503	1420832_at
Tspan4	0.00490883	64540	2.07484	1448276_at
Dpp7	0.0188332	83768	2.07298	1435680_a_at
Nek6	0.0227006	59126	2.07123	1423596_at
Snx3	0.0111479	54198	2.06986	1422480_at
Dapp1	0.0140861	26377	2.06731	1421936_at
Tes	0.0289539	21753	2.0624	1424246_a_at
Btk	0.0127222	12229	2.06098	1422755_at
Il17ra	0.00636825	16172	2.0599	1420905_at
Wdr1	0.0325438	22388	2.05925	1423054_at
Eif4ebp1	0.0419404	13685	2.05706	1434976_x_at
Hlx	0.0154675	15284	2.05216	1418939_at
Msn	0.0268362	17698	2.05176	1421814_at
Nmi	0.0212082	64685	2.05174	1425719_a_at
Syncrip	0.0142823	56403	2.05161	1422768_at
	0.00991618		2.03831	1452487_x_at
Cklf	0.0241769	75458	2.03441	1424495_a_at
Icos	0.0228637	54167	2.03395	1421931_at
	0.0251012		2.03356	1455504_a_at
Zeb2	0.00649445	24136	2.03226	1422748_at
Slamf1	0.0208542	27218	2.03196	1425569_a_at
Pip4k2a	0.0136339	18718	2.03163	1419279_at
Fyn	0.0114867	14360	2.0313	1417558_at
Runx2	0.0101786	12393	2.0286	1424704_at
Gja1	0.0201802	14609	2.0273	1438650_x_at
Mcl1	0.0246358	17210	2.02728	1416881_at
Rab7l1	0.0185859	226422	2.02625	1451362_at
Lipg	0.0336789	16891	2.02396	1450188_s_at
F10	0.0342996	14058	2.02275	1418992_at
Gmfg	0.00701975	63986	2.0208	1419193_a_at
Litaf	0.0141681	56722	2.01945	1416303_at
1700097N02Rik	0.0166154	67522	2.01872	1436419_a_at
	0.0116821		2.01857	1428116_a_at
Tmsb10	0.0038862	19240	2.01752	1437185_s_at
Nfe2	0.0220697	18022	2.01529	1452001_at
Picalm	0.0116014	233489	2.01437	1451316_a_at
F10	0.023753	14058	2.00976	1418993_s_at
Lrmp	0.0358561	16970	2.00527	1448409_at
Bax	0.00966315	12028	2.00472	1416837_at
Tmem206	0.0169564	66950	2.0042	1417030_at
Cklf	0.013353	75458	2.00365	1451374_x_at
Slc11a1	0.0193668	18173	2.00296	1420361_at
Mpp1	0.0235239	17524	2.00217	1450919_at
Lbp	0.0269624	16803	2.00104	1448550_at
Spnb2	0.0244758	20742	-2.00089	1419256_at
Lgals4	0.0102878	16855	-2.0026	1451336_at
Kcnj8	0.0347153	16523	-2.00935	1418142_at
Impad1	0.0336311	242291	-2.01017	1437289_at
Esrp1	0.0285371	207920	-2.01112	1454681_at
Peg3	0.0145567	18616	-2.01145	1417355_at
Me1	0.0227318	17436	-2.01195	1416632_at
	0.0485131		-2.01204	1434150_a_at
Bcl6	0.0136272	12053	-2.01293	1421818_at
Sh3d19	0.0153789	27059	-2.01384	1449084_s_at
Phka1	0.0437054	18679	-2.01406	1422743_at
Serpinf1	0.0215356	20317	-2.01882	1416168_at
Efnb2	0.0304455	13642	-2.02539	1419639_at
Rilpl1	0.0328631	75695	-2.0273	1450449_a_at
Foxc1	0.049664	17300	-2.02737	1419486_at
Cyp2d22	0.021325	56448	-2.02791	1419040_at
Dgat2	0.00893411	67800	-2.02842	1422678_at
Epn2	0.0356426	13855	-2.02942	1427225_at
Spry2	0.0104703	24064	-2.03009	1436584_at
Auts2	0.00588121	319974	-2.03401	1438680_at
Cul3	0.0076733	26554	-2.0359	1450756_s_at
Cdr2	0.0416381	12585	-2.03618	1417430_at
Pcdh18	0.0349321	73173	-2.04168	1422890_at
4833420G11Rik	0.0372657	108863	-2.04305	1455255_at
Bmp5	0.0131899	12160	-2.04315	1421282_at
2010107G23Rik	0.014687	69894	-2.04481	1424072_at
Adck3	0.0179616	67426	-2.04528	1417067_s_at
Mboat2	0.0294831	67216	-2.04605	1425029_a_at
Aspn	0.0260819	66695	-2.0466	1448421_s_at
Limch1	0.0279237	77569	-2.04727	1435106_at
Dhx30	0.00691755	72831	-2.04887	1453251_at
Trib2	0.00431503	217410	-2.04937	1426640_s_at
Nfix	0.0226049	18032	-2.05522	1423493_a_at
Igdcc4	0.0183664	56741	-2.05942	1416474_at
Nr1d2	0.0212082	353187	-2.05955	1416958_at
Smad6	0.0421654	17130	-2.06048	1422771_at
Emp2	0.0210567	13731	-2.06073	1433670_at
Slc24a3	0.0135129	94249	-2.06099	1424308_at
Igfbp6	0.0468381	16012	-2.06281	1417933_at
Maged2	0.00999892	80884	-2.0637	1426306_a_at
Itm2a	0.0348937	16431	-2.06499	1451047_at
Epb4.1l4b	0.0468381	54357	-2.06619	1418294_at
Col9a3	0.0249877	12841	-2.0689	1460734_at
Notch1	0.028524	18128	-2.07433	1418634_at
Rbmx	0.040912	19655	-2.07511	1426863_at
Pcmtd1	0.033151	319263	-2.07538	1435634_at
Qser1	0.00463851	99003	-2.07581	1427151_at
Vldlr	0.00792066	22359	-2.08052	1442169_at
Rassf9	0.01893	237504	-2.08304	1427942_at
Mtap1b	0.0279237	17755	-2.08398	1450397_at
Zfp503	0.0436114	218820	-2.08452	1423836_at
Adcy9	0.00739095	11515	-2.0846	1419811_at
Grhl1	0.0162826	195733	-2.0876	1424030_at
Rpl22	0.0385476	19934	-2.08918	1448398_s_at
Clic3	0.0326821	69454	-2.08945	1429574_at
Rora	0.0480861	19883	-2.08994	1424034_at
Dlx6	0.00999892	13396	-2.09287	1452507_at
Odz3	0.02998	23965	-2.09906	1449315_at
Ubr3	0.0201468	68795	-2.09933	1460455_at
Pcsk6	0.0150815	18553	-2.09998	1426981_at
Gstm1	0.0223258	14862	-2.10067	1416416_x_at
Mpp7	0.0282291	75739	-2.10078	1455179_at
Wwp2	0.0263906	66894	-2.10133	1456714_at
Mpdz	0.0234782	17475	-2.10215	1418664_at
Pink1	0.0119796	68943	-2.11105	1451148_at
Mef2a	0.0183664	17258	-2.11207	1421252_a_at
Nr1d1	0.00999892	217166	-2.11436	1426464_at
Plce1	0.0205529	74055	-2.11893	1452398_at
Wnk1	0.0223258	232341	-2.12103	1436746_at
Utrn	0.0341461	22288	-2.13092	1452222_at
Cited4	0.0379528	56222	-2.13124	1425400_a_at
Aspn	0.0485115	66695	-2.13384	1416652_at
Tef	0.0175022	21685	-2.13516	1424175_at
Pja1	0.0151805	18744	-2.14132	1426448_at
Gstm1	0.0217687	14862	-2.14353	1448330_at
Qser1	0.0421716	99003	-2.14469	1452331_s_at
Pcolce2	0.0151805	76477	-2.14647	1451527_at
	0.023726		-2.15299	1442025_a_at
Fxyd6	0.0221379	59095	-2.15448	1417343_at
Tspan6	0.0116612	56496	-2.1563	1416872_at
Clstn1	0.0231024	65945	-2.16117	1421861_at
Dzip1	0.0243625	66573	-2.16167	1452792_at
Hspa1b	0.00885544	15511	-2.16219	1427126_at
C1qtnf4	0.041448	67445	-2.16264	1417050_at
Rdh1	0.0450549	107605	-2.16464	1421702_at
Tcf4	0.0304195	21413	-2.16923	1434149_at
Slc12a2	0.0335624	20496	-2.1732	1417623_at
Nfib	0.0245501	18028	-2.1734	1448288_at
Meg3	0.0239293	17263	-2.17542	1436713_s_at
Acsl1	0.0383262	14081	-2.17605	1450643_s_at
Cacnb4	0.0271071	12298	-2.18003	1436912_at
Tlcd1	0.0322007	68385	-2.18325	1436404_at
Zfhx4	0.0247676	80892	-2.18687	1421433_at
Nr3c1	0.0351858	14815	-2.18716	1460303_at
Auts2	0.0279237	319974	-2.18717	1427293_a_at
Dlx5	0.0246358	13395	-2.19084	1449863_a_at
Cpeb1	0.0288602	12877	-2.19112	1417960_at
	0.0315409		-2.19119	1439964_at
Gpsm1	0.0432734	67839	-2.19389	1436917_s_at
Dkkl1	0.0328033	50722	-2.19463	1417787_at
Dhcr7	0.0333025	13360	-2.19497	1448619_at
G0s2	0.030694	14373	-2.20035	1448700_at
Pde4dip	0.0338213	83679	-2.20116	1460426_at
Dock7	0.0354307	67299	-2.21082	1425315_at
Kcna1	0.0454016	16485	-2.21144	1417416_at
Ank3	0.0228476	11735	-2.21168	1451628_a_at
Ssbp2	0.0168849	66970	-2.21757	1451542_at
Timp3	0.0415732	21859	-2.22085	1419088_at
Cpeb3	0.0138095	208922	-2.22158	1455372_at
Cpxm2	0.0183064	55987	-2.22263	1460248_at
Inadl	0.0240767	12695	-2.22414	1418983_at
Klf5	0.0393484	12224	-2.22424	1451739_at
Fam19a5	0.0095174	106014	-2.22427	1419490_at
Ndrg2	0.049342	29811	-2.22723	1448154_at
Ephb6	0.0213372	13848	-2.22874	1418051_at
F3	0.0498077	14066	-2.23408	1417408_at
Pak3	0.0418067	18481	-2.23692	1417923_at
Sox9	0.0275957	20682	-2.23835	1451538_at
Etl4	0.0131961	208618	-2.2425	1426880_at
Crim1	0.0285785	50766	-2.24253	1426951_at
Pam	0.00914873	18484	-2.2434	1418908_at
Ebf1	0.0449059	13591	-2.24605	1416301_a_at
Ldhb	0.0396636	16832	-2.24691	1416183_a_at
Neo1	0.0076733	18007	-2.24969	1434931_at
Ltbp3	0.00699082	16998	-2.25456	1418049_at
Ocln	0.0268168	18260	-2.26353	1448873_at
Vldlr	0.0181265	22359	-2.26373	1434465_x_at
Baiap2l1	0.0168849	66898	-2.26407	1451539_at
Dnaja4	0.00968072	58233	-2.26472	1434196_at
	0.0460243		-2.26639	AFFX-r2-Bs-dap-3_at
Plagl1	0.0418453	22634	-2.2672	1426208_x_at
Dmd	0.0133172	13405	-2.26882	1448665_at
Nfat5	0.0189981	54446	-2.27162	1438999_a_at
Fam134b	0.0244167	66270	-2.27744	1450505_a_at
Hspa1a	0.00999892	193740	-2.28207	1452388_at
Zfp612	0.0311037	234725	-2.28485	1427104_at
Itpr3	0.00913592	16440	-2.28659	1417297_at
	0.0336789		-2.28689	1438245_at
Zfp521	0.0291362	225207	-2.28719	1451332_at
Sparcl1	0.0395794	13602	-2.29368	1416114_at
Mef2c	0.00847919	17260	-2.2937	1451506_at
Gstt3	0.0236521	103140	-2.29607	1423891_at
Nfib	0.0329328	18028	-2.29694	1427680_a_at
Rab40b	0.0100576	217371	-2.29892	1436566_at
Tceal1	0.0421213	237052	-2.30186	1424634_at
Mef2c	0.0165509	17260	-2.30208	1421028_a_at
Slc12a2	0.0139963	20496	-2.30235	1417622_at
Mfi2	0.0199949	30060	-2.30736	1419755_at
Id3	0.0105112	15903	-2.30905	1416630_at
Tbx1	0.013209	21380	-2.31093	1425779_a_at
Lss	0.028719	16987	-2.33299	1426913_at
Lmo7	0.0099756	380928	-2.3343	1455056_at
Efna3	0.0201479	13638	-2.33536	1431170_at
Lrp4	0.0192882	228357	-2.33682	1426288_at
Alad	0.0294922	17025	-2.33772	1424877_a_at
S1pr5	0.0335624	94226	-2.34303	1449365_at
Zbtb20	0.0293687	56490	-2.34888	1451577_at
	0.0484861		-2.34964	1436092_at
Bmp5	0.0187387	12160	-2.35603	1421283_at
Ufsp1	0.0100576	70240	-2.35839	1417807_at
	0.0472756		-2.35899	AFFX-r2-Bs-dap-M_at
Acsm3	0.0418067	20216	-2.36341	1425559_a_at
Akap9	0.025852	100986	-2.36446	1455151_at
Fzd7	0.0293687	14369	-2.36568	1450044_at
Crim1	0.00588121	50766	-2.37026	1452253_at
1190002N15Rik	0.0183664	68861	-2.37095	1433582_at
Krt23	0.041448	94179	-2.37756	1418213_at
Cdkn1c	0.0127999	12577	-2.37909	1417649_at
Pfn2	0.0164994	18645	-2.38403	1418209_a_at
Gsta4	0.0380353	14860	-2.38502	1416368_at
Tgfb2	0.0238161	21808	-2.38861	1450923_at
Timp3	0.0401587	21859	-2.39579	1449335_at
Tlx1	0.0342885	21908	-2.39736	1450526_at
Cachd1	0.0499878	320508	-2.40027	1436030_at
Npnt	0.031862	114249	-2.40213	1452106_at
Acsbg1	0.0351858	94180	-2.40358	1422428_at
Fgf13	0.0212233	14168	-2.40564	1418497_at
Fhdc1	0.0132999	229474	-2.4178	1439018_at
Aldh6a1	0.0270723	104776	-2.41942	1448104_at
Mef2a	0.0253093	17258	-2.42121	1427186_a_at
Shisa2	0.0300454	219134	-2.42315	1423851_a_at
A030009H04Rik	0.0314898	80515	-2.42745	1418100_at
Zbtb20	0.017934	56490	-2.42778	1422064_a_at
Ptn	0.0326574	19242	-2.43242	1448254_at
Itm2a	0.0294831	16431	-2.43311	1423608_at
Tspan6	0.00971154	56496	-2.43384	1448501_at
Ctdspl	0.0136272	69274	-2.43647	1422510_at
A330049M08Rik	0.0127499	230822	-2.43676	1424838_at
Zbtb20	0.0181941	56490	-2.4384	1438443_at
Atp1a2	0.0496093	98660	-2.44999	1427465_at
Id4	0.04155	15904	-2.45423	1438441_at
Boc	0.00717454	117606	-2.45666	1426869_at
Timp3	0.0238161	21859	-2.46127	1449334_at
Frzb	0.0353989	20378	-2.46909	1416658_at
Tnmd	0.0440346	64103	-2.47096	1417979_at
	0.0296987		-2.47175	1456386_at
Wnk4	0.00682612	69847	-2.47493	1427196_at
Ccnd2	0.0181941	12444	-2.48081	1416122_at
Abi3bp	0.0181941	320712	-2.48238	1427054_s_at
Cpe	0.0204352	12876	-2.48483	1415949_at
Mef2c	0.016227	17260	-2.48581	1424852_at
Fbxo32	0.0232744	67731	-2.49466	1448747_at
Nedd4	0.0426727	17999	-2.49823	1421955_a_at
Mef2c	0.00733416	17260	-2.49983	1451507_at
S100b	0.0280503	20203	-2.50273	1419383_at
Rhpn2	0.00807517	52428	-2.50477	1434628_a_at
Ttc3	0.0292456	22129	-2.51198	1416484_at
Nrk	0.0149404	27206	-2.51321	1450079_at
Smoc2	0.00999892	64074	-2.5231	1431362_a_at
Ptpn21	0.00858661	24000	-2.52832	1419054_a_at
Pfn2	0.0129327	18645	-2.53152	1418210_at
Marveld2	0.0248568	218518	-2.5333	1426914_at
Hdgfrp3	0.0170351	29877	-2.53491	1450924_at
Fzd9	0.00699082	14371	-2.53497	1427529_at
Crispld1	0.00270036	83691	-2.537	1423353_at
Crispld1	0.0038862	83691	-2.53997	1423352_at
Slc40a1	0.0425679	53945	-2.54213	1417061_at
Abi3bp	0.043329	320712	-2.55707	1427053_at
Luzp1	0.00654418	269593	-2.55842	1448352_at
Tanc1	0.0201201	66860	-2.55963	1452714_at
Gstm5	0.00940228	14866	-2.55988	1416842_at
Prrx1	0.0333931	18933	-2.56138	1425526_a_at
Dst	0.0292386	13518	-2.56996	1421117_at
Cyp2b19	0.0193606	13090	-2.57274	1419731_at
Ddx6	0.0380638	13209	-2.57903	1439122_at
Alox12	0.0228259	11684	-2.58817	1422699_at
Dmpk	0.00739095	13400	-2.59538	1434944_at
Ccnd2	0.0212945	12444	-2.59749	1434745_at
Smoc2	0.00815398	64074	-2.60598	1415935_at
Id4	0.0409495	15904	-2.62855	1423259_at
Ddx6	0.0390626	13209	-2.63111	1424598_at
A2m	0.0335943	232345	-2.63772	1434719_at
Per3	0.0179459	18628	-2.65569	1421087_at
3110079O15Rik	0.0300242	73234	-2.66533	1453089_at
Isl1	0.0484098	16392	-2.66832	1450723_at
Ccnd2	0.021981	12444	-2.66872	1455956_x_at
Cyp2j6	0.0403275	13110	-2.67649	1417952_at
Bambi	0.0201689	68010	-2.68307	1423753_at
Aldh1a1	0.00431503	11668	-2.68414	1416468_at
Sox9	0.0259393	20682	-2.68913	1424950_at
Abca8a	0.0156915	217258	-2.68943	1427371_at
Tgfb2	0.0348155	21808	-2.69239	1423250_a_at
Timp3	0.0236394	21859	-2.69324	1419089_at
Gpm6a	0.0368023	234267	-2.69539	1456741_s_at
Cldn23	0.0167413	71908	-2.69655	1424409_at
Cpd	0.0273185	12874	-2.69679	1418018_at
Ldhb	0.0217744	16832	-2.70551	1455235_x_at
Rdx	0.0342632	19684	-2.72477	1416180_a_at
Plp1	0.0129327	18823	-2.73573	1451718_at
Sspn	0.0278872	16651	-2.74061	1417645_at
	0.0286478		-2.74496	AFFX-18SRNAMur/X00686_M_at
Ldhb	0.0414515	16832	-2.76107	1448237_x_at
Ccnd2	0.0181941	12444	-2.76193	1430127_a_at
Irs1	0.0453848	16367	-2.77433	1423104_at
Scrn3	0.00899891	74616	-2.77705	1426917_s_at
Fgfr2	0.0132999	14183	-2.7821	1433489_s_at
Pnkd	0.0356058	56695	-2.78843	1418746_at
1190002N15Rik	0.00767034	68861	-2.79025	1433581_at
Id4	0.0456018	15904	-2.79339	1450928_at
Mal	0.0184821	17153	-2.79538	1417275_at
Mb	0.0485115	17189	-2.80425	1451203_at
Npnt	0.0354145	114249	-2.80532	1452107_s_at
Tcf7l2	0.0297673	21416	-2.81038	1429427_s_at
Sspn	0.0180987	16651	-2.83088	1417644_at
Tcea3	0.0366311	21401	-2.83104	1424531_a_at
Penk	0.00588121	18619	-2.83422	1427038_at
Atp1a2	0.0381389	98660	-2.8346	1434893_at
Serpina12	0.0248481	68054	-2.84329	1421092_at
Fam81a	0.041099	76886	-2.84601	1425213_at
Trim2	0.0181941	80890	-2.84624	1417027_at
Aldh1a7	0.0326631	26358	-2.8488	1418601_at
Hlf	0.0131961	217082	-2.87013	1434735_at
Ccnd2	0.0318081	12444	-2.88546	1416123_at
Ces1d	0.0482635	104158	-2.89593	1449081_at
Shisa2	0.0393301	219134	-2.91938	1423852_at
Nfib	0.0241908	18028	-2.92794	1438244_at
Rbp4	0.0223258	19662	-2.9322	1426225_at
Col8a1	0.00820849	12837	-2.95083	1418441_at
Col9a3	0.0252213	12841	-2.96511	1460693_a_at
Ccnd2	0.0189472	12444	-2.97956	1448229_s_at
Arxes2	0.0325438	76976	-2.98333	1428333_at
Cyp2j9	0.048639	74519	-2.98493	1424677_at
Dst	0.0339207	13518	-2.98962	1450119_at
2810432L12Rik	0.0200856	67063	-3.02148	1423679_at
Ptpn21	0.0268362	24000	-3.02648	1419055_a_at
Reck	0.00849931	53614	-3.06615	1450784_at
Tmem35	0.0342631	67564	-3.09527	1416710_at
Mef2c	0.00495336	17260	-3.1028	1421027_a_at
Vldlr	0.0119796	22359	-3.16102	1417900_a_at
Trim2	0.013784	80890	-3.16553	1417028_a_at
Dbp	0.0241769	13170	-3.17522	1418174_at
Col8a1	0.00431503	12837	-3.19572	1418440_at
Col9a1	0.0165784	12839	-3.21003	1428571_at
Serpinb7	0.0217744	116872	-3.21044	1449500_at
Omd	0.0189725	27047	-3.26884	1418745_at
	0.0341461		-3.27818	1421041_s_at
Dbp	0.0140861	13170	-3.28446	1438211_s_at
Npr3	0.0238161	18162	-3.2989	1435184_at
Mbp	0.0129327	17196	-3.30544	1419646_a_at
Xist	0.0317323	213742	-3.31114	1427263_at
Tgfb2	0.0178416	21808	-3.32102	1450922_a_at
Dkk2	0.043655	56811	-3.35512	1420512_at
Gsta2	0.0187387	14858	-3.38016	1421040_a_at
Sox6	0.0106616	20679	-3.40244	1427677_a_at
Tef	0.0466321	21685	-3.41065	1438033_at
Sdpr	0.0345593	20324	-3.45019	1416779_at
Kif21a	0.0189187	16564	-3.45642	1450738_at
S100b	0.0175452	20203	-3.47604	1434342_at
Slc22a4	0.0246358	30805	-3.49789	1417639_at
	0.0167413		-3.51738	1443996_at
Trim2	0.0214669	80890	-3.53026	1448551_a_at
Mpz	0.00771661	17528	-3.57651	1423253_at
Ldhb	0.0330833	16832	-3.5802	1434499_a_at
Robo1	0.011616	19876	-3.58246	1427231_at
Hlf	0.0180257	217082	-3.59899	1434736_at
Mbp	0.0142162	17196	-3.67971	1436201_x_at
Col11a1	0.00847919	12814	-3.68047	1418599_at
Ugt8a	0.00691755	22239	-3.71053	1419063_at
Corin	0.011099	53419	-3.82357	1419017_at
Mbp	0.0241769	17196	-3.88833	1454651_x_at
Kazald1	0.0222504	107250	-3.92311	1436528_at
Wif1	0.0102678	24117	-4.12401	1425425_a_at
Emp2	0.0265623	13731	-4.14789	1425272_at
Mbp	0.0119796	17196	-4.15976	1456228_x_at
Mbp	0.00999892	17196	-4.21202	1433532_a_at
Scd3	0.0119796	30049	-4.24138	1450956_at
Scgb1a1	0.00348105	22287	-4.26084	1452543_a_at
Myoc	0.0249877	17926	-4.33399	1450468_at
Txlnb	0.0470502	378431	-4.35588	1418951_at
Col11a1	0.0232107	12814	-4.43733	1449154_at
Acsl6	0.00832469	216739	-4.55944	1451257_at
Col4a5	0.0126324	12830	-4.93465	1425476_at
Paqr7	0.0273024	71904	-4.93756	1460674_at
Scd3	0.0116654	30049	-5.21684	1423366_at
